# Supplementary material for: A Pilot Study Exploring the Relationship Between Milk Composition and Microbial Capacity in Breastfed Infants
Source: Nutrients. 2025 Jan 18;17(2):338. doi: 10.3390/nu17020338 (PMC11768495; doi:10.3390/nu17020338)
Supplement: Supplementary file 1 [file nutrients-17-00338-s001.zip]

Archive with 9 entries (9 files):
- Baby Microbes Tables 122424.xlsx
- Supp Figure S1.pdf
- Supp Figure S2.pdf
- Supp Figure S3.pdf
- Supp Figure S4.pdf
- Supp Figure S5.pdf
- Supp Figure S6.pdf
- Supp Figure S7.pdf
- Supp Figure S8.pdf
