# Supplementary material for: A Pilot Study Exploring the Relationship Between Milk Composition and Microbial Capacity in Breastfed Infants
Source: Nutrients. 2025 Jan 18;17(2):338. doi: 10.3390/nu17020338 (PMC11768495; doi:10.3390/nu17020338)
Supplement: Supplementary file 1 [file nutrients-17-00338-s001.zip › Baby Microbes Tables 122424.xlsx]

## Sheet: Supp Table S1
	Normal	Overweight / Obese
	(n = 9)	(n = 11)
Maternal Characteristics
Cesarean delivery, n (%)	4 (44%)	4 (36%)
BMI ± SD
Ethnicity
White, n (%)	5 (56%)	8 (73%)
Hispanic, n (%)	5 (56%)	7 (64%)
Black / African American, n (%)	1 (11%)	2 (18%)
Asian, n (%)	3 (33%)	1 (9%)
Secretor, n (%)	7 (78%)	8 (73%)
Triglycerides (mg/dL) ± SD	98.67 ± 60.76	101.55 ± 62.68
Milk Fat (g/100mL) ± SD	1.38 ± 0.57	2.04 ± 1.24
Insulin (uIU/mL) ± SD	8.43 ± 6.01	13.67 ± 11.3
Infant Characteristics
Male, n (%)	6 (67%)	3 (27%)
Female, n (%)	3 (33%)	8 (73%)

## Sheet: Supp Table S2
Sample ID	Secretor	TwoFl (ug/mL)	ThreeFl (ug/mL)	DFLac (ug/mL)	ThreeSl (ug/mL)	SixSl (ug/mL)	LNT (ug/mL)	LNnT (ug/mL)	LNFPI (ug/mL)	LNFPII (ug/mL)	LNFPIII (ug/mL)	LSTb (ug/mL)	LSTc (ug/mL)	DFLNT (ug/mL)	LNH (ug/mL)	DSLNT (ug/mL)	FLNH (ug/mL)	DFLNH (ug/mL)	FDSLNH (ug/mL)	DSLNH (ug/mL)	HMOSUM (ug/mL)
m001f	N	11.4	1565.8	9.6	79.2	248.6	690	34.6	122.6	1199.9	12.9	90.9	44.8	221.3	51.8	76.6	286.8	196.8	662.2	141.1	5746.9
m002f	Y	2080.8	330.9	158.1	42.4	112.5	202	98.4	227.9	346.1	6.5	19.5	53.1	238.5	63	30	136.4	38.7	222.5	104.1	4511.5
m003f	Y	1514	578.3	280.6	73.4	198.6	634.5	263.5	477.6	601.6	15.1	100.3	113.6	1017.5	128.8	114.8	121.3	98	142.6	85.3	6559.3
m005f	N	10.3	2023.4	11.8	111	373.2	931.6	53.8	174	2044.4	18.7	240.4	139.6	589.6	85.7	163.7	163.6	418.8	412	305.8	8271.5
m006f	Y	3459.9	397.1	224.5	77	172.8	223	72.2	347.9	238.9	11	32.5	53.7	286.8	128.3	49.6	401.9	41.1	322.6	151.8	6692.4
m007f	Y	6075.4	715.4	834.8	111.7	423.7	299.8	171.5	903.4	858	24.3	71.6	333.3	1382.6	110.3	134.5	263.3	116	502.8	517.4	13849.7
m008f	Y	1795.1	458.9	323.8	65.5	559.5	1660.7	160.8	1454.9	982.2	24	227	240.1	1951.9	108.4	227.6	276	159	233.6	208.1	11117.3
m009f	N	16.6	1310.5	10.1	99.3	381.5	984.2	54.2	156.1	1574.6	13	148.2	90.7	258.1	43.9	95.6	96.1	270.9	208.4	216.4	6028.3
m010f	Y	2536.3	263	174	43.1	179.5	214.9	85.4	440.4	253.9	9.3	31.6	75.1	322	104.6	57.2	311.3	35.5	224	170.7	5531.6
m011f	Y	3180.5	71.9	75.8	49.4	128.3	249.6	54	1041.3	174.7	10.2	55.7	40.8	1.8	45.9	81.7	203.4	15.1	100.2	82.6	5662.9
m012f	Y	3611.3	194.9	151.4	74.5	387.1	111.3	36	460.9	211.7	7.2	18.4	104.2	1.2	37.2	22.6	219.4	26.1	236.1	322.1	6233.6
m013f	Y	1022.7	747.9	181.6	41.5	134.7	351.3	102.5	129	437.8	9	57.9	47	327	103.9	62.8	170.5	59.7	225	65.2	4277
m014f	Y	1865.2	984.2	297.4	66.6	307.8	523.9	113.3	293.5	843.9	12	57.6	122	830.8	82.5	95.1	199.4	149	370.7	239.4	7454.1
m015f	Y	3570.2	130.7	115	61.2	404	558.9	153.9	1687	283.1	21.6	76.3	220.1	14.4	112.9	110.1	327.3	39	128.2	269.6	8283.4
m016f	Y	2314	479.7	216.2	45.4	478.8	684.5	108.8	629.8	659.6	10.5	60.5	183.7	637.7	87.8	77.9	323.1	84.6	291	275.4	7649
m017f	N	14.1	996.5	8.4	71.5	478	1498.8	58	161.2	1239.9	13.4	109.3	40.3	160.2	86.6	136.3	685	152	700.3	150.3	6760.2
m018f	Y	1571.7	610.1	214.5	54.4	287.9	469.2	35.4	361.1	461.6	10.5	60	50.4	526.3	51.9	79.3	389.9	80.5	391.8	176.5	5883.2
m019f	Y	1662.5	558.3	245.1	116.6	250.1	712.8	136.4	461.2	564	10.3	94.7	68.3	808.6	94.5	129.7	205.1	81.6	169.1	99.3	6468.2
m020f	N	21.6	1672.7	9.7	89.7	192.3	1093.7	86.3	164.4	1773.8	17.1	162.5	25.3	352.7	49	211.2	164.6	261.5	329.7	54.2	6732.1
m021f	Y	1909.5	790.6	309.2	63.2	388.9	1030.9	179.3	749.8	1057.1	11.2	95.4	100.3	1321.2	134	112.5	339.5	182.3	403.2	133.2	9311.4

## Sheet: Supp Table S3
SampleID	nguL	Raw_Reads	Trimmed_Reads	Human_Mapped_Reads	Decontam_Reads
m001f	31.2	6948286	6509931	5305789	1144900
m002f	4.71	12917818	12488443	7855583	4603435
m003f	12	7293473	6800395	1995298	4793223
m005f	8.96	7408153	6993777	5735345	1204293
m006f	19.9	6588592	6256902	4514478	1710398
m007f	5.72	15323514	14744023	11798089	2869453
m008f	23.1	6909505	6524670	4891592	1588600
m009f	59	7190703	6810136	135928	6673695
m010f	14.9	6676740	6324037	2428303	3876346
m011f	53	8092170	7709040	5128141	2550478
m012f	7.81	9413004	9103063	5319778	3762433
m013f	12.5	7468515	7083509	5523399	1515418
m014f	48.2	6335612	5971962	1426946	4537988
m015f	3.85	15714005	15261817	455798	14805435
m016f	57	7304980	7002468	29564	6972879
m017f	11.8	6816196	6456911	1205506	5247901
m018f	14.4	7081888	6759135	1654564	5096339
m019f	30.1	7650810	7273332	5585155	1648858
m020f	2.46	11528012	11187505	7474365	3688482
m021f	7.6	4305282	3557085	2357661	1173268

## Sheet: Supp Table S4
	M001F	M002F	M003F	M005F	M006F	M007F	M008F	M009F	M010F	M011F	M012F	M013F	M014F	M015F	M016F	M017F	M018F	M019F	M020F	M021F
# contigs (>= 0 bp)	38052	75129	60984	64198	51362	82954	53067	14903	66408	32760	47873	72932	28856	53270	26476	39415	57017	78337	80709	54910
# contigs (>= 1000 bp)	4853	2511	5034	9025	4732	2250	5980	866	6672	2110	5607	7905	1733	6981	4285	3313	6001	7138	7930	7111
# contigs (>= 5000 bp)	524	432	1505	611	656	226	809	324	1336	143	1339	794	478	1673	946	679	1370	1311	1026	1111
# contigs (>= 10000 bp)	282	237	799	168	419	106	310	233	717	94	689	450	399	1110	510	317	711	562	371	415
# contigs (>= 25000 bp)	135	96	322	44	169	44	77	125	311	79	341	165	231	600	234	168	209	181	112	105
# contigs (>= 50000 bp)	54	36	139	17	59	22	37	65	151	60	167	51	139	312	121	93	62	64	40	42
Total length (>= 0 bp)	29999650	33060245	58568131	42148309	38005541	29932177	37477512	17329114	65895522	22714960	55931612	50774092	34576982	83271713	43049852	39178950	51035335	54789460	49983128	44735254
Total length (>= 1000 bp)	19705644	13006397	40620727	23715974	22498300	8507438	21683122	12812203	46049792	13741517	43039062	28484595	26002549	67059546	34751920	27397713	32883277	31591491	28217397	27421934
Total length (>= 5000 bp)	11503942	9397447	33257789	7580869	15537699	5135995	12284462	11857788	35418927	10340791	34175697	15762750	23841123	56781399	28185775	21974638	24031480	19913794	14425340	15432485
Total length (>= 10000 bp)	9886136	8056780	28294113	4609025	13885559	4322949	8798340	11190093	31121317	10020416	29644919	13348725	23263861	52854802	25133978	19502382	19349959	14726584	9965540	10660678
Total length (>= 25000 bp)	7513133	5851243	20952794	2845088	9853530	3386513	5374472	9453379	24869916	9748713	24316811	8914867	20430626	44654064	21003615	17249086	11565583	9125743	6104665	6037195
Total length (>= 50000 bp)	4605368	3910971	14561719	1855457	6104995	2575796	3970986	7286214	19310585	9015631	18106984	4962720	17153123	34557380	16969410	14739976	6585959	5117553	3659526	3838178
# contigs	4853	2511	5034	9025	4732	2250	5980	866	6672	2110	5607	7905	1733	6981	4285	3313	6001	7138	7930	7111
Largest contig	180054	344225	487054	251163	563818	285127	331801	393507	619242	533391	485720	354613	371705	464331	985322	592784	408181	268904	362558	251407
Total length	19705644	13006397	40620727	23715974	22498300	8507438	21683122	12812203	46049792	13741517	43039062	28484595	26002549	67059546	34751920	27397713	32883277	31591491	28217397	27421934
GC (%)	44.56	43.29	43.49	43.57	48.04	53.49	50.73	55.22	46.32	53.53	46.16	46.6	43.06	42.98	48.67	38.6	48.28	47.62	46.92	45.09
N50	10332	19775	27246	2969	19211	10740	6731	59570	31128	112340	35688	7931	90941	52684	47541	67233	14197	8553	5248	6313
N90	1406	1471	2627	1244	1381	1230	1310	7617	1992	1575	2302	1300	8881	2650	2276	2392	1682	1513	1399	1426
auN	31346.4	55604.1	66093.1	15556	55426.1	49160.8	34863.1	97939.7	95280.9	145805	72790.7	34529.3	117690	87745.7	123056	149760	43097.6	25384.6	26086.7	23504.7
L50	279	126	298	1748	234	100	562	50	246	35	248	550	78	292	130	76	468	678	965	804
L90	3186	1418	2418	6897	2802	1479	4078	273	3308	999	2722	5391	414	2683	1885	1470	3392	4538	5537	4798
# N's per 100 kbp	0	0	0	0	0	0	0	0	0	0	0	0	0	0	0	0	0	0	0	0

## Sheet: Supp Table S5
		CheckM														GTDBK
Bin Id	SampleID	Marker lineage	# genomes	# markers	# marker sets	0	1	2	3	4	5+	Completeness	Contamination	Strain heterogeneity		classification	fastani_reference	fastani_reference_radius	fastani_taxonomy	fastani_ani	fastani_af	closest_placement_reference	closest_placement_radius	closest_placement_taxonomy	closest_placement_ani	closest_placement_af	pplacer_taxonomy	classification_method	note	other_related_references(genome_id,species_name,radius,ANI,AF)	msa_percent	translation_table	red_value	warnings
M001F.bin.2	M001F	k__Bacteria (UID203)	5449	104	58	71	32	1	0	0	0	51.72	1.72	100		d__Bacteria;p__Proteobacteria;c__Gammaproteobacteria;o__Enterobacterales;f__Enterobacteriaceae;g__Klebsiella;s__Klebsiella michiganensis	GCF_002925905.1	95	d__Bacteria;p__Proteobacteria;c__Gammaproteobacteria;o__Enterobacterales;f__Enterobacteriaceae;g__Klebsiella;s__Klebsiella michiganensis	98.8	0.91	GCF_002925905.1	95	d__Bacteria;p__Proteobacteria;c__Gammaproteobacteria;o__Enterobacterales;f__Enterobacteriaceae;g__Klebsiella;s__Klebsiella michiganensis	98.8	0.91	d__Bacteria;p__Proteobacteria;c__Gammaproteobacteria;o__Enterobacterales;f__Enterobacteriaceae;g__Klebsiella;s__	taxonomic classification defined by topology and ANI	topological placement and ANI have congruent species assignments	GCF_900200035.1, s__Klebsiella grimontii, 95.0, 93.6, 0.84; GCF_001598695.1, s__Klebsiella oxytoca, 95.0, 91.98, 0.81; GCF_009707385.1, s__Klebsiella oxytoca_C, 95.0, 89.58, 0.74; GCF_902158555.1, s__Klebsiella spallanzanii, 95.0, 88.58, 0.76; GCF_003261575.2, s__Klebsiella huaxiensis, 95.0, 87.55, 0.74; GCF_005860775.1, s__Klebsiella indica, 95.0, 85.83, 0.64; GCF_006539725.1, s__Klebsiella terr…	45.31	11	N/A	N/A
M001F.bin.3	M001F	g__Streptococcus (UID561)	89	679	295	89	586	4	0	0	0	85.59	0.52	0		d__Bacteria;p__Firmicutes;c__Bacilli;o__Lactobacillales;f__Streptococcaceae;g__Streptococcus;s__Streptococcus peroris	GCF_000187585.1	95	d__Bacteria;p__Firmicutes;c__Bacilli;o__Lactobacillales;f__Streptococcaceae;g__Streptococcus;s__Streptococcus peroris	96.76	0.9	GCF_000187585.1	95	d__Bacteria;p__Firmicutes;c__Bacilli;o__Lactobacillales;f__Streptococcaceae;g__Streptococcus;s__Streptococcus peroris	96.76	0.9	d__Bacteria;p__Firmicutes;c__Bacilli;o__Lactobacillales;f__Streptococcaceae;g__Streptococcus;s__	taxonomic classification defined by topology and ANI	topological placement and ANI have congruent species assignments	GCF_001074155.1, s__Streptococcus pseudopneumoniae_A, 95.0, 88.87, 0.8; GCF_015546995.1, s__Streptococcus infantis_J, 95.0, 88.76, 0.77; GCF_013394695.1, s__Streptococcus sp013394695, 95.0, 88.68, 0.81; GCF_000279535.1, s__Streptococcus infantis_I, 95.0, 88.55, 0.83; GCF_000187465.1, s__Streptococcus infantis, 95.0, 88.51, 0.82; GCF_000215385.1, s__Streptococcus infantis_B, 95.0, 88.33, 0.81; GCF…	90.13	11	N/A	N/A
M001F.bin.4	M001F	o__Lactobacillales (UID544)	293	475	267	11	463	1	0	0	0	96.44	0.12	0		d__Bacteria;p__Firmicutes;c__Bacilli;o__Lactobacillales;f__Enterococcaceae;g__Enterococcus;s__Enterococcus faecalis	GCF_000392875.1	95	d__Bacteria;p__Firmicutes;c__Bacilli;o__Lactobacillales;f__Enterococcaceae;g__Enterococcus;s__Enterococcus faecalis	99.42	0.94	GCF_000392875.1	95	d__Bacteria;p__Firmicutes;c__Bacilli;o__Lactobacillales;f__Enterococcaceae;g__Enterococcus;s__Enterococcus faecalis	99.42	0.94	d__Bacteria;p__Firmicutes;c__Bacilli;o__Lactobacillales;f__Enterococcaceae;g__Enterococcus;s__	taxonomic classification defined by topology and ANI	topological placement and ANI have congruent species assignments	GCF_001465345.1, s__Enterococcus rotai, 95.0, 78.69, 0.26; GCF_002148425.1, s__Enterococcus sp002148425, 95.0, 78.55, 0.27; GCF_017377505.1, s__Enterococcus sp017377505, 95.0, 78.48, 0.27; GCF_000407165.1, s__Enterococcus haemoperoxidus, 95.0, 78.46, 0.27; GCF_001730295.1, s__Enterococcus plantarum, 95.0, 78.46, 0.25; GCF_002140715.1, s__Enterococcus sp002140715, 95.0, 78.46, 0.27; GCF_001730285.…	95.27	11	N/A	N/A
M002F.bin.2	M002F	g__Lactobacillus (UID436)	31	586	184	120	464	2	0	0	0	79.41	0.54	50		d__Bacteria;p__Firmicutes;c__Bacilli;o__Lactobacillales;f__Lactobacillaceae;g__Lacticaseibacillus;s__Lacticaseibacillus rhamnosus	GCF_900636965.1	95	d__Bacteria;p__Firmicutes;c__Bacilli;o__Lactobacillales;f__Lactobacillaceae;g__Lacticaseibacillus;s__Lacticaseibacillus rhamnosus	97.29	0.93	GCF_900636965.1	95	d__Bacteria;p__Firmicutes;c__Bacilli;o__Lactobacillales;f__Lactobacillaceae;g__Lacticaseibacillus;s__Lacticaseibacillus rhamnosus	97.29	0.93	d__Bacteria;p__Firmicutes;c__Bacilli;o__Lactobacillales;f__Lactobacillaceae;g__Lacticaseibacillus;s__	taxonomic classification defined by topology and ANI	topological placement and ANI have congruent species assignments	GCF_000829055.1, s__Lacticaseibacillus casei, 95.0, 80.97, 0.56; GCF_000260435.1, s__Lacticaseibacillus zeae, 95.0, 80.88, 0.6; GCF_004123795.1, s__Lacticaseibacillus chiayiensis, 95.0, 80.78, 0.61; GCF_000829035.1, s__Lacticaseibacillus paracasei, 95.0, 79.92, 0.44; GCF_003946485.1, s__Lacticaseibacillus jixianensis, 95.0, 78.34, 0.05; GCF_003946465.1, s__Lacticaseibacillus hegangensis, 95.0, 78…	76.05	11	N/A	N/A
M002F.bin.3	M002F	o__Clostridiales (UID1125)	128	313	164	64	245	4	0	0	0	90.58	2.03	0		d__Bacteria;p__Firmicutes_A;c__Clostridia;o__Tissierellales;f__Peptoniphilaceae;g__Finegoldia;s__Finegoldia magna_H	GCF_000010185.1	95	d__Bacteria;p__Firmicutes_A;c__Clostridia;o__Tissierellales;f__Peptoniphilaceae;g__Finegoldia;s__Finegoldia magna_H	97.43	0.79	GCF_000010185.1	95	d__Bacteria;p__Firmicutes_A;c__Clostridia;o__Tissierellales;f__Peptoniphilaceae;g__Finegoldia;s__Finegoldia magna_H	97.43	0.79	d__Bacteria;p__Firmicutes_A;c__Clostridia;o__Tissierellales;f__Peptoniphilaceae;g__Finegoldia;s__	taxonomic classification defined by topology and ANI	topological placement and ANI have congruent species assignments	GCF_003182075.1, s__Finegoldia magna, 95.0, 91.02, 0.78; GCF_000159695.1, s__Finegoldia magna_F, 95.0, 90.82, 0.78; GCA_018371055.1, s__Finegoldia magna_I, 95.0, 90.02, 0.56; GCA_900766215.1, s__Finegoldia sp900766215, 95.0, 89.72, 0.71; GCA_910589545.1, s__Finegoldia sp910589545, 95.0, 89.01, 0.74	72.99	11	N/A	N/A
M002F.bin.9	M002F	o__Lactobacillales (UID544)	293	475	267	176	299	0	0	0	0	65.22	0	0		d__Bacteria;p__Firmicutes;c__Bacilli;o__Lactobacillales;f__Enterococcaceae;g__Enterococcus;s__Enterococcus faecalis	GCF_000392875.1	95	d__Bacteria;p__Firmicutes;c__Bacilli;o__Lactobacillales;f__Enterococcaceae;g__Enterococcus;s__Enterococcus faecalis	98.97	0.91	GCF_000392875.1	95	d__Bacteria;p__Firmicutes;c__Bacilli;o__Lactobacillales;f__Enterococcaceae;g__Enterococcus;s__Enterococcus faecalis	98.97	0.91	d__Bacteria;p__Firmicutes;c__Bacilli;o__Lactobacillales;f__Enterococcaceae;g__Enterococcus;s__	taxonomic classification defined by topology and ANI	topological placement and ANI have congruent species assignments	GCF_001465345.1, s__Enterococcus rotai, 95.0, 78.56, 0.25; GCF_000407445.1, s__Enterococcus moraviensis, 95.0, 78.45, 0.25; GCF_017377505.1, s__Enterococcus sp017377505, 95.0, 78.44, 0.25; GCF_001730285.1, s__Enterococcus ureasiticus, 95.0, 78.39, 0.26; GCF_000407165.1, s__Enterococcus haemoperoxidus, 95.0, 78.36, 0.25; GCF_001730315.1, s__Enterococcus ureilyticus, 95.0, 78.35, 0.24; GCF_00214842…	54.96	11	N/A	N/A
M003F.bin.10	M003F	g__Prevotella (UID2721)	65	530	280	32	498	0	0	0	0	93.93	0	0		d__Bacteria;p__Bacteroidota;c__Bacteroidia;o__Bacteroidales;f__Bacteroidaceae;g__Prevotella;s__Prevotella timonensis	GCF_000455445.1	95.0025	d__Bacteria;p__Bacteroidota;c__Bacteroidia;o__Bacteroidales;f__Bacteroidaceae;g__Prevotella;s__Prevotella timonensis	98.07	0.95	GCF_000455445.1	95.0025	d__Bacteria;p__Bacteroidota;c__Bacteroidia;o__Bacteroidales;f__Bacteroidaceae;g__Prevotella;s__Prevotella timonensis	98.07	0.95	d__Bacteria;p__Bacteroidota;c__Bacteroidia;o__Bacteroidales;f__Bacteroidaceae;g__Prevotella;s__	taxonomic classification defined by topology and ANI	topological placement and ANI have congruent species assignments	GCF_000762405.1, s__Prevotella timonensis_A, 95.0025, 95.24, 0.82; GCA_900547085.1, s__Prevotella sp900547085, 95.0, 84.18, 0.38; GCF_000177075.1, s__Prevotella buccalis, 95.0, 84.14, 0.39; GCF_000479005.1, s__Prevotella sp000479005, 95.0, 83.47, 0.36; GCF_000426585.1, s__Prevotella baroniae, 95.0, 80.16, 0.08; GCF_000382385.1, s__Prevotella maculosa, 95.0, 79.47, 0.07; GCF_001553265.1, s__Prevot…	94.52	11	N/A	N/A
M003F.bin.12	M003F	o__Clostridiales (UID1120)	304	250	143	27	223	0	0	0	0	87.06	0	0		d__Bacteria;p__Firmicutes_A;c__Clostridia;o__Tissierellales;f__Peptoniphilaceae;g__Peptoniphilus_C;s__	N/A	N/A	N/A	N/A	N/A	N/A	N/A	N/A	N/A	N/A	d__Bacteria;p__Firmicutes_A;c__Clostridia;o__Tissierellales;f__Peptoniphilaceae;g__Peptoniphilus_C;s__	taxonomic classification defined by topology and ANI	classification based on placement in class-level tree	GCF_900343085.1, s__Peptoniphilus_C sp900343085, 95.0, 89.5, 0.9; GCA_902363535.1, s__Peptoniphilus_C sp902363535, 95.0, 89.49, 0.9; GCF_900088125.1, s__Peptoniphilus_C pacaensis, 95.0, 85.81, 0.84; GCF_900155585.1, s__Peptoniphilus_C urinimassiliensis, 95.0, 85.49, 0.83; GCF_001553115.1, s__Peptoniphilus_C coxii, 95.0, 79.93, 0.52; GCF_903819165.1, s__Peptoniphilus_C nemausensis, 95.0, 79.84, 0.…	83.78	11	0.987629	Genome not assigned to closest species as it falls outside its pre-defined ANI radius
M003F.bin.13	M003F	o__Clostridiales (UID1120)	304	250	143	0	250	0	0	0	0	100	0	0		d__Bacteria;p__Firmicutes_A;c__Clostridia;o__Peptostreptococcales;f__Peptostreptococcaceae;g__Peptostreptococcus;s__Peptostreptococcus anaerobius	GCF_000381525.1	95	d__Bacteria;p__Firmicutes_A;c__Clostridia;o__Peptostreptococcales;f__Peptostreptococcaceae;g__Peptostreptococcus;s__Peptostreptococcus anaerobius	98.98	0.91	GCF_000381525.1	95	d__Bacteria;p__Firmicutes_A;c__Clostridia;o__Peptostreptococcales;f__Peptostreptococcaceae;g__Peptostreptococcus;s__Peptostreptococcus anaerobius	98.98	0.91	d__Bacteria;p__Firmicutes_A;c__Clostridia;o__Peptostreptococcales;f__Peptostreptococcaceae;g__Peptostreptococcus;s__	taxonomic classification defined by topology and ANI	topological placement and ANI have congruent species assignments	GCF_000758885.1, s__Peptostreptococcus sp000758885, 95.0, 80.79, 0.3; GCA_900759325.1, s__Peptostreptococcus sp900759325, 95.0, 80.09, 0.28; GCF_000147675.1, s__Peptostreptococcus stomatis, 95.0, 79.54, 0.27; GCF_003012055.1, s__Peptostreptococcus russellii, 95.0, 78.79, 0.22; GCF_009695815.1, s__Peptostreptococcus porci, 95.0, 78.78, 0.14; GCF_900110295.1, s__Peptostreptococcus russellii_A, 95.0…	96.64	11	N/A	N/A
M003F.bin.14	M003F	o__Clostridiales (UID1125)	128	313	164	107	206	0	0	0	0	76.22	0	0		d__Bacteria;p__Firmicutes_A;c__Clostridia;o__Tissierellales;f__Peptoniphilaceae;g__Anaerococcus;s__Anaerococcus obesiensis	GCF_000311745.1	96.6984	d__Bacteria;p__Firmicutes_A;c__Clostridia;o__Tissierellales;f__Peptoniphilaceae;g__Anaerococcus;s__Anaerococcus obesiensis	97.3	0.95	GCF_000163295.1	96.6984	d__Bacteria;p__Firmicutes_A;c__Clostridia;o__Tissierellales;f__Peptoniphilaceae;g__Anaerococcus;s__Anaerococcus vaginalis	97.13	0.95	d__Bacteria;p__Firmicutes_A;c__Clostridia;o__Tissierellales;f__Peptoniphilaceae;g__Anaerococcus;s__	ANI	topological placement and ANI have incongruent species assignments	GCA_018363915.1, s__Anaerococcus vaginalis_C, 96.5262, 96.82, 0.93; GCF_001182725.1, s__Anaerococcus jeddahensis, 95.0, 87.5, 0.85; GCF_001487145.1, s__Anaerococcus rubeinfantis, 95.0, 87.48, 0.87; GCF_000307225.1, s__Anaerococcus vaginalis_B, 95.0, 86.79, 0.88; GCA_900550345.1, s__Anaerococcus sp900550345, 95.0, 86.43, 0.51; GCF_000321005.1, s__Anaerococcus senegalensis, 95.0, 85.33, 0.86; GCF_0…	57.31	11	N/A	N/A
M003F.bin.19	M003F	f__Actinomycetaceae (UID1531)	42	420	211	46	369	5	0	0	0	88.77	1.22	0		d__Bacteria;p__Actinobacteriota;c__Actinomycetia;o__Actinomycetales;f__Actinomycetaceae;g__Pauljensenia;s__Pauljensenia turicensis	GCF_013407865.1	95	d__Bacteria;p__Actinobacteriota;c__Actinomycetia;o__Actinomycetales;f__Actinomycetaceae;g__Pauljensenia;s__Pauljensenia turicensis	98.75	0.96	GCF_013407865.1	95	d__Bacteria;p__Actinobacteriota;c__Actinomycetia;o__Actinomycetales;f__Actinomycetaceae;g__Pauljensenia;s__Pauljensenia turicensis	98.75	0.96	d__Bacteria;p__Actinobacteriota;c__Actinomycetia;o__Actinomycetales;f__Actinomycetaceae;g__Pauljensenia;s__	taxonomic classification defined by topology and ANI	topological placement and ANI have congruent species assignments	GCF_900155605.1, s__Pauljensenia marseillensis, 95.0, 78.94, 0.16; GCF_002847525.1, s__Pauljensenia odontolytica_B, 95.0, 78.88, 0.25; GCF_005696695.1, s__Pauljensenia odontolytica_C, 95.0, 78.76, 0.24; GCF_016405145.1, s__Pauljensenia cardiffensis, 95.0, 78.71, 0.26; GCF_000411415.1, s__Pauljensenia sp000411415, 95.0, 78.65, 0.25; GCF_001838165.1, s__Pauljensenia sp001838165, 95.0, 78.64, 0.23; …	86.16	11	N/A	N/A
M003F.bin.2	M003F	o__Clostridiales (UID1120)	304	250	143	52	198	0	0	0	0	71.33	0	0		d__Bacteria;p__Firmicutes_A;c__Clostridia;o__Tissierellales;f__Peptoniphilaceae;g__Peptoniphilus_B;s__Peptoniphilus_B duerdenii	GCF_000146345.1	95	d__Bacteria;p__Firmicutes_A;c__Clostridia;o__Tissierellales;f__Peptoniphilaceae;g__Peptoniphilus_B;s__Peptoniphilus_B duerdenii	96.34	0.91	GCF_000146345.1	95	d__Bacteria;p__Firmicutes_A;c__Clostridia;o__Tissierellales;f__Peptoniphilaceae;g__Peptoniphilus_B;s__Peptoniphilus_B duerdenii	96.34	0.91	d__Bacteria;p__Firmicutes_A;c__Clostridia;o__Tissierellales;f__Peptoniphilaceae;g__Peptoniphilus_B;s__	taxonomic classification defined by topology and ANI	topological placement and ANI have congruent species assignments	GCF_000478985.1, s__Peptoniphilus_B sp000478985, 95.0, 77.5, 0.16	81.2	11	N/A	N/A
M003F.bin.21	M003F	o__Clostridiales (UID1120)	304	250	143	8	241	1	0	0	0	95.8	0.17	100		d__Bacteria;p__Firmicutes_A;c__Clostridia;o__Tissierellales;f__Peptoniphilaceae;g__Peptoniphilus_A;s__Peptoniphilus_A harei_A	GCF_000183565.1	95	d__Bacteria;p__Firmicutes_A;c__Clostridia;o__Tissierellales;f__Peptoniphilaceae;g__Peptoniphilus_A;s__Peptoniphilus_A harei_A	97.14	0.87	GCF_000183565.1	95	d__Bacteria;p__Firmicutes_A;c__Clostridia;o__Tissierellales;f__Peptoniphilaceae;g__Peptoniphilus_A;s__Peptoniphilus_A harei_A	97.14	0.87	d__Bacteria;p__Firmicutes_A;c__Clostridia;o__Tissierellales;f__Peptoniphilaceae;g__Peptoniphilus_A;s__	taxonomic classification defined by topology and ANI	topological placement and ANI have congruent species assignments	GCF_900176605.1, s__Peptoniphilus_A vaginalis, 95.0, 91.73, 0.83; GCF_900454685.1, s__Peptoniphilus_A harei, 95.0, 88.25, 0.8; GCF_000312025.1, s__Peptoniphilus_A timonensis, 96.7724, 84.08, 0.69; GCF_001517665.2, s__Peptoniphilus_A phoceensis, 96.7724, 84.04, 0.71; GCF_016908115.1, s__Peptoniphilus_A gorbachii, 95.0, 83.03, 0.68; GCF_000311825.1, s__Peptoniphilus_A grossensis, 95.0, 82.78, 0.75;…	92.24	11	N/A	N/A
M003F.bin.22	M003F	f__Actinomycetaceae (UID1531)	42	420	211	139	277	3	1	0	0	69.25	2.13	0		d__Bacteria;p__Actinobacteriota;c__Actinomycetia;o__Actinomycetales;f__Actinomycetaceae;g__Mobiluncus;s__	N/A	N/A	N/A	N/A	N/A	GCF_000146285.1	95	d__Bacteria;p__Actinobacteriota;c__Actinomycetia;o__Actinomycetales;f__Actinomycetaceae;g__Mobiluncus;s__Mobiluncus curtisii	85.24	0.88	d__Bacteria;p__Actinobacteriota;c__Actinomycetia;o__Actinomycetales;f__Actinomycetaceae;g__Mobiluncus;s__	taxonomic classification defined by topology and ANI	classification based on placement in class-level tree	GCF_009695935.1, s__Mobiluncus porci, 95.0, 77.7, 0.2; GCF_000160615.1, s__Mobiluncus mulieris, 95.0, 77.38, 0.14	59.85	11	0.990338	Genome not assigned to closest species as it falls outside its pre-defined ANI radius
M003F.bin.23	M003F	g__Prevotella (UID2724)	55	567	296	40	527	0	0	0	0	94.26	0	0		d__Bacteria;p__Bacteroidota;c__Bacteroidia;o__Bacteroidales;f__Bacteroidaceae;g__Prevotella;s__Prevotella disiens	GCF_000613345.1	95	d__Bacteria;p__Bacteroidota;c__Bacteroidia;o__Bacteroidales;f__Bacteroidaceae;g__Prevotella;s__Prevotella disiens	98.47	0.88	GCF_000613345.1	95	d__Bacteria;p__Bacteroidota;c__Bacteroidia;o__Bacteroidales;f__Bacteroidaceae;g__Prevotella;s__Prevotella disiens	98.47	0.88	d__Bacteria;p__Bacteroidota;c__Bacteroidia;o__Bacteroidales;f__Bacteroidaceae;g__Prevotella;s__	taxonomic classification defined by topology and ANI	topological placement and ANI have congruent species assignments	GCF_900155655.1, s__Prevotella ihumii, 95.0, 83.34, 0.42; GCF_001553265.1, s__Prevotella sp001553265, 95.0, 82.4, 0.11; GCF_000257925.1, s__Prevotella sp000257925, 95.0, 81.77, 0.15; GCF_000430525.1, s__Prevotella corporis, 95.0, 81.03, 0.22; GCF_000377625.1, s__Prevotella veroralis, 95.0, 80.59, 0.16; GCF_003043945.1, s__Prevotella sp003043945, 95.0, 80.43, 0.06; GCF_000184945.1, s__Prevotella b…	89.83	11	N/A	N/A
M003F.bin.24	M003F	o__Actinomycetales (UID1590)	562	286	170	65	221	0	0	0	0	76.86	0	0		d__Bacteria;p__Actinobacteriota;c__Actinomycetia;o__Mycobacteriales;f__Mycobacteriaceae;g__Lawsonella;s__Lawsonella sp018376445	GCA_018376445.1	95	d__Bacteria;p__Actinobacteriota;c__Actinomycetia;o__Mycobacteriales;f__Mycobacteriaceae;g__Lawsonella;s__Lawsonella sp018376445	99.63	0.93	GCA_018376445.1	95	d__Bacteria;p__Actinobacteriota;c__Actinomycetia;o__Mycobacteriales;f__Mycobacteriaceae;g__Lawsonella;s__Lawsonella sp018376445	99.63	0.93	d__Bacteria;p__Actinobacteriota;c__Actinomycetia;o__Mycobacteriales;f__Mycobacteriaceae;g__Lawsonella;s__	taxonomic classification defined by topology and ANI	topological placement and ANI have congruent species assignments	GCF_001293125.1, s__Lawsonella clevelandensis, 95.0, 89.26, 0.89; GCA_003241315.1, s__Lawsonella clevelandensis_A, 95.0, 79.11, 0.32; GCA_012842085.1, s__Lawsonella sp012842085, 95.0, 78.69, 0.18	75	11	N/A	N/A
M003F.bin.4	M003F	g__Streptococcus (UID559)	118	610	282	32	572	6	0	0	0	93.99	0.89	16.67		d__Bacteria;p__Firmicutes;c__Bacilli;o__Lactobacillales;f__Streptococcaceae;g__Streptococcus;s__Streptococcus anginosus	GCF_900636475.1	95	d__Bacteria;p__Firmicutes;c__Bacilli;o__Lactobacillales;f__Streptococcaceae;g__Streptococcus;s__Streptococcus anginosus	95.71	0.88	GCF_900636475.1	95	d__Bacteria;p__Firmicutes;c__Bacilli;o__Lactobacillales;f__Streptococcaceae;g__Streptococcus;s__Streptococcus anginosus	95.71	0.88	d__Bacteria;p__Firmicutes;c__Bacilli;o__Lactobacillales;f__Streptococcaceae;g__Streptococcus;s__	taxonomic classification defined by topology and ANI	topological placement and ANI have congruent species assignments	GCF_001697145.1, s__Streptococcus anginosus_C, 95.0, 94.34, 0.85; GCF_902167705.1, s__Streptococcus constellatus_A, 95.0, 91.55, 0.83; GCF_900459125.1, s__Streptococcus constellatus, 95.0, 89.54, 0.78; GCF_000413475.1, s__Streptococcus intermedius, 95.0, 87.07, 0.77; GCF_000380065.1, s__Streptococcus massiliensis, 95.0, 80.13, 0.23; GCF_001588645.1, s__Streptococcus oralis_AB, 95.0, 79.81, 0.22; …	88.8	11	N/A	N/A
M003F.bin.5	M003F	c__Epsilonproteobacteria (UID3065)	111	445	271	175	269	1	0	0	0	57.94	0.18	0		d__Bacteria;p__Campylobacterota;c__Campylobacteria;o__Campylobacterales;f__Campylobacteraceae;g__Campylobacter_B;s__Campylobacter_B ureolyticus	GCF_013372225.1	95	d__Bacteria;p__Campylobacterota;c__Campylobacteria;o__Campylobacterales;f__Campylobacteraceae;g__Campylobacter_B;s__Campylobacter_B ureolyticus	96.13	0.93	GCF_000413435.1	95	d__Bacteria;p__Campylobacterota;c__Campylobacteria;o__Campylobacterales;f__Campylobacteraceae;g__Campylobacter_B;s__Campylobacter_B ureolyticus_A	94.59	0.9	d__Bacteria;p__Campylobacterota;c__Campylobacteria;o__Campylobacterales;f__Campylobacteraceae;g__Campylobacter_B;s__	ANI	topological placement and ANI have incongruent species assignments	GCF_013201645.1, s__Campylobacter_B corcagiensis, 95.0, 78.09, 0.47; GCF_000017585.1, s__Campylobacter_B hominis, 95.0, 78.04, 0.24; GCF_009690845.1, s__Campylobacter_B portucalensis, 95.0, 77.99, 0.46; GCF_002220775.1, s__Campylobacter_B sputorum_B, 95.0, 77.49, 0.29; GCA_012519705.1, s__Campylobacter_B sp012519705, 95.0, 77.4, 0.4; GCF_008245005.1, s__Campylobacter_B sputorum, 95.0, 77.25, 0.29…	51.27	11	N/A	N/A
M003F.bin.6	M003F	o__Clostridiales (UID1125)	128	313	164	82	231	0	0	0	0	69.51	0	0		d__Bacteria;p__Firmicutes_A;c__Clostridia;o__Tissierellales;f__Peptoniphilaceae;g__Anaerococcus;s__	N/A	N/A	N/A	N/A	N/A	GCF_000156575.1	95	d__Bacteria;p__Firmicutes_A;c__Clostridia;o__Tissierellales;f__Peptoniphilaceae;g__Anaerococcus;s__Anaerococcus lactolyticus	87.26	0.76	d__Bacteria;p__Firmicutes_A;c__Clostridia;o__Tissierellales;f__Peptoniphilaceae;g__Anaerococcus;s__	taxonomic classification defined by topology and ANI	classification based on placement in class-level tree	GCF_017874475.1, s__Anaerococcus degeneri, 95.0, 85.49, 0.73; GCA_900551095.1, s__Anaerococcus sp900551095, 95.0, 82.27, 0.5; GCF_900258475.1, s__Anaerococcus sp900258475, 95.0, 80.66, 0.5; GCF_900128415.1, s__Anaerococcus mediterraneensis, 95.0, 80.37, 0.48; GCF_900290195.1, s__Anaerococcus marasmi, 95.0, 79.51, 0.21; GCF_000159095.1, s__Anaerococcus tetradius, 95.0, 78.93, 0.25; GCF_000024105.1…	72.84	11	0.992498	Genome not assigned to closest species as it falls outside its pre-defined ANI radius
M003F.bin.7	M003F	p__Firmicutes (UID1022)	100	295	158	96	198	1	0	0	0	64.26	0.02	0		d__Bacteria;p__Firmicutes_C;c__Negativicutes;o__Veillonellales;f__Negativicoccaceae;g__Negativicoccus;s__Negativicoccus succinicivorans	GCF_902506685.1	95	d__Bacteria;p__Firmicutes_C;c__Negativicutes;o__Veillonellales;f__Negativicoccaceae;g__Negativicoccus;s__Negativicoccus succinicivorans	97.49	1	GCF_902506685.1	95	d__Bacteria;p__Firmicutes_C;c__Negativicutes;o__Veillonellales;f__Negativicoccaceae;g__Negativicoccus;s__Negativicoccus succinicivorans	97.49	1	d__Bacteria;p__Firmicutes_C;c__Negativicutes;o__Veillonellales;f__Negativicoccaceae;g__Negativicoccus;s__	taxonomic classification defined by topology and ANI	topological placement and ANI have congruent species assignments	GCA_900556745.1, s__Negativicoccus sp900556745, 95.0, 94.32, 0.73; GCA_900155405.1, s__Negativicoccus massiliensis, 95.0, 93.97, 0.99	64.3	11	N/A	N/A
M003F.bin.8	M003F	o__Clostridiales (UID1125)	128	313	164	52	261	0	0	0	0	95.12	0	0		d__Bacteria;p__Firmicutes_A;c__Clostridia;o__Tissierellales;f__Peptoniphilaceae;g__Finegoldia;s__Finegoldia magna_H	GCF_000010185.1	95	d__Bacteria;p__Firmicutes_A;c__Clostridia;o__Tissierellales;f__Peptoniphilaceae;g__Finegoldia;s__Finegoldia magna_H	97.7	0.95	GCF_000010185.1	95	d__Bacteria;p__Firmicutes_A;c__Clostridia;o__Tissierellales;f__Peptoniphilaceae;g__Finegoldia;s__Finegoldia magna_H	97.7	0.95	d__Bacteria;p__Firmicutes_A;c__Clostridia;o__Tissierellales;f__Peptoniphilaceae;g__Finegoldia;s__	taxonomic classification defined by topology and ANI	topological placement and ANI have congruent species assignments	GCF_000159695.1, s__Finegoldia magna_F, 95.0, 91.19, 0.93; GCF_003182075.1, s__Finegoldia magna, 95.0, 90.98, 0.89; GCA_018371055.1, s__Finegoldia magna_I, 95.0, 90.28, 0.69; GCA_900766215.1, s__Finegoldia sp900766215, 95.0, 89.74, 0.81; GCA_910589545.1, s__Finegoldia sp910589545, 95.0, 89.13, 0.86	77.2	11	N/A	N/A
M003F.bin.9	M003F	p__Actinobacteria (UID2112)	31	211	124	0	211	0	0	0	0	100	0	0		d__Bacteria;p__Actinobacteriota;c__Coriobacteriia;o__Coriobacteriales;f__Atopobiaceae;g__Olegusella;s__Olegusella massiliensis	GCF_900078545.1	95	d__Bacteria;p__Actinobacteriota;c__Coriobacteriia;o__Coriobacteriales;f__Atopobiaceae;g__Olegusella;s__Olegusella massiliensis	97.99	0.89	GCF_900078545.1	95	d__Bacteria;p__Actinobacteriota;c__Coriobacteriia;o__Coriobacteriales;f__Atopobiaceae;g__Olegusella;s__Olegusella massiliensis	97.99	0.89	d__Bacteria;p__Actinobacteriota;c__Coriobacteriia;o__Coriobacteriales;f__Atopobiaceae;g__Olegusella;s__	taxonomic classification defined by topology and ANI	topological placement and ANI have congruent species assignments	GCF_000466405.1, s__Olegusella sp000466405, 95.0, 89.15, 0.82; GCA_900314685.1, s__Olegusella sp900314685, 95.0, 77.64, 0.08; GCA_900315165.1, s__Olegusella sp900315165, 95.0, 77.34, 0.09; GCA_002407925.1, s__Olegusella sp002407925, 95.0, 76.33, 0.08	95.14	11	N/A	N/A
M005F.bin.3	M005F	k__Bacteria (UID203)	5449	104	58	52	51	1	0	0	0	75.5	1.72	0		d__Bacteria;p__Bacteroidota;c__Bacteroidia;o__Bacteroidales;f__Bacteroidaceae;g__Prevotella;s__Prevotella bivia	GCF_000262545.1	95	d__Bacteria;p__Bacteroidota;c__Bacteroidia;o__Bacteroidales;f__Bacteroidaceae;g__Prevotella;s__Prevotella bivia	98.96	0.9	GCF_000262545.1	95	d__Bacteria;p__Bacteroidota;c__Bacteroidia;o__Bacteroidales;f__Bacteroidaceae;g__Prevotella;s__Prevotella bivia	98.96	0.9	d__Bacteria;p__Bacteroidota;c__Bacteroidia;o__Bacteroidales;f__Bacteroidaceae;g__Prevotella;s__	taxonomic classification defined by topology and ANI	topological placement and ANI have congruent species assignments	GCF_900454835.1, s__Prevotella denticola, 95.0, 79.49, 0.08; GCF_000518545.1, s__Prevotella seregens, 95.0, 78.95, 0.04; GCF_900155655.1, s__Prevotella ihumii, 95.0, 78.84, 0.21; GCF_000430525.1, s__Prevotella corporis, 95.0, 78.79, 0.12; GCF_003043925.1, s__Prevotella sp003043925, 95.0, 78.78, 0.07; GCF_000378745.1, s__Prevotella amnii, 95.0, 78.77, 0.37; GCF_000191065.1, s__Prevotella multiform…	64.71	11	N/A	N/A
M005F.bin.5	M005F	g__Prevotella (UID2721)	65	530	280	223	304	3	0	0	0	53.26	0.48	0		d__Bacteria;p__Bacteroidota;c__Bacteroidia;o__Bacteroidales;f__Bacteroidaceae;g__Prevotella;s__Prevotella timonensis	GCF_000455445.1	95.0025	d__Bacteria;p__Bacteroidota;c__Bacteroidia;o__Bacteroidales;f__Bacteroidaceae;g__Prevotella;s__Prevotella timonensis	95.51	0.87	GCF_000455445.1	95.0025	d__Bacteria;p__Bacteroidota;c__Bacteroidia;o__Bacteroidales;f__Bacteroidaceae;g__Prevotella;s__Prevotella timonensis	95.51	0.87	d__Bacteria;p__Bacteroidota;c__Bacteroidia;o__Bacteroidales;f__Bacteroidaceae;g__Prevotella;s__	taxonomic classification defined by topology and ANI	topological placement and ANI have congruent species assignments	GCF_000762405.1, s__Prevotella timonensis_A, 95.0025, 94.93, 0.77; GCF_000177075.1, s__Prevotella buccalis, 95.0, 84.56, 0.48; GCF_000479005.1, s__Prevotella sp000479005, 95.0, 84.27, 0.43; GCA_900547085.1, s__Prevotella sp900547085, 95.0, 84.1, 0.35; GCF_001553265.1, s__Prevotella sp001553265, 95.0, 80.85, 0.11; GCF_000146675.1, s__Prevotella marshii, 95.0, 80.05, 0.08; GCF_000379965.1, s__Prevo…	60.44	11	N/A	N/A
M005F.bin.6	M005F	f__Actinomycetaceae (UID1531)	42	420	211	10	406	4	0	0	0	95.81	1.11	0		d__Bacteria;p__Actinobacteriota;c__Actinomycetia;o__Actinomycetales;f__Actinomycetaceae;g__Varibaculum;s__Varibaculum cambriense_A	GCA_000508625.1	95	d__Bacteria;p__Actinobacteriota;c__Actinomycetia;o__Actinomycetales;f__Actinomycetaceae;g__Varibaculum;s__Varibaculum cambriense_A	95.97	0.94	GCA_000508625.1	95	d__Bacteria;p__Actinobacteriota;c__Actinomycetia;o__Actinomycetales;f__Actinomycetaceae;g__Varibaculum;s__Varibaculum cambriense_A	95.97	0.94	d__Bacteria;p__Actinobacteriota;c__Actinomycetia;o__Actinomycetales;f__Actinomycetaceae;g__Varibaculum;s__	taxonomic classification defined by topology and ANI	topological placement and ANI have congruent species assignments	GCF_002848005.1, s__Varibaculum cambriense_B, 95.0, 88.09, 0.85; GCF_000420065.1, s__Varibaculum cambriense, 95.0, 87.57, 0.82; GCA_900120415.1, s__Varibaculum timonense_A, 95.0, 84.32, 0.61; GCF_900106855.1, s__Varibaculum massiliense, 95.0, 83.82, 0.71; GCA_905332515.2, s__Varibaculum sp905332515, 95.0, 82.87, 0.67; GCF_900604285.1, s__Varibaculum vaginae, 95.0, 81.75, 0.62	94.16	11	N/A	N/A
M005F.bin.7	M005F	g__Streptococcus (UID559)	118	610	282	29	581	0	0	0	0	95.63	0	0		d__Bacteria;p__Firmicutes;c__Bacilli;o__Lactobacillales;f__Streptococcaceae;g__Streptococcus;s__Streptococcus anginosus	GCF_900636475.1	95	d__Bacteria;p__Firmicutes;c__Bacilli;o__Lactobacillales;f__Streptococcaceae;g__Streptococcus;s__Streptococcus anginosus	95.8	0.79	GCF_900636475.1	95	d__Bacteria;p__Firmicutes;c__Bacilli;o__Lactobacillales;f__Streptococcaceae;g__Streptococcus;s__Streptococcus anginosus	95.8	0.79	d__Bacteria;p__Firmicutes;c__Bacilli;o__Lactobacillales;f__Streptococcaceae;g__Streptococcus;s__	taxonomic classification defined by topology and ANI	topological placement and ANI have congruent species assignments	GCF_001697145.1, s__Streptococcus anginosus_C, 95.0, 94.46, 0.78; GCF_902167705.1, s__Streptococcus constellatus_A, 95.0, 91.6, 0.77; GCF_900459125.1, s__Streptococcus constellatus, 95.0, 89.62, 0.72; GCF_000413475.1, s__Streptococcus intermedius, 95.0, 87.57, 0.73; GCF_003942795.1, s__Streptococcus mitis_BJ, 95.0, 80.0, 0.22; GCF_000279535.1, s__Streptococcus infantis_I, 95.0, 80.0, 0.2; GCF_000…	93.41	11	N/A	N/A
M006F.bin.1	M006F	f__Bifidobacteriaceae (UID1462)	65	476	217	98	374	4	0	0	0	83.48	0.81	25		d__Bacteria;p__Actinobacteriota;c__Actinomycetia;o__Actinomycetales;f__Bifidobacteriaceae;g__Bifidobacterium;s__Bifidobacterium longum	GCF_000196555.1	95	d__Bacteria;p__Actinobacteriota;c__Actinomycetia;o__Actinomycetales;f__Bifidobacteriaceae;g__Bifidobacterium;s__Bifidobacterium longum	96.38	0.83	GCF_000269965.1	95	d__Bacteria;p__Actinobacteriota;c__Actinomycetia;o__Actinomycetales;f__Bifidobacteriaceae;g__Bifidobacterium;s__Bifidobacterium infantis	95.1	0.8	d__Bacteria;p__Actinobacteriota;c__Actinomycetia;o__Actinomycetales;f__Bifidobacteriaceae;g__Bifidobacterium;s__	ANI	topological placement and ANI have incongruent species assignments	GCF_001025175.1, s__Bifidobacterium breve, 95.0, 85.84, 0.68; GCF_018555355.1, s__Bifidobacterium sp018555355, 95.0, 83.78, 0.67; GCF_003129905.1, s__Bifidobacterium callitrichidarum, 95.0, 83.45, 0.69; GCF_002259745.1, s__Bifidobacterium myosotis, 95.0, 82.65, 0.67; GCF_009193305.1, s__Bifidobacterium cebidarum, 95.0, 82.27, 0.58; GCF_000741695.1, s__Bifidobacterium reuteri, 95.0, 82.23, 0.65; G…	64.93	11	N/A	N/A
M006F.bin.2	M006F	o__Actinomycetales (UID1590)	562	286	170	19	264	3	0	0	0	92.09	1.18	0		d__Bacteria;p__Actinobacteriota;c__Actinomycetia;o__Mycobacteriales;f__Mycobacteriaceae;g__Lawsonella;s__Lawsonella sp018376445	GCA_018376445.1	95	d__Bacteria;p__Actinobacteriota;c__Actinomycetia;o__Mycobacteriales;f__Mycobacteriaceae;g__Lawsonella;s__Lawsonella sp018376445	99.64	0.94	GCA_018376445.1	95	d__Bacteria;p__Actinobacteriota;c__Actinomycetia;o__Mycobacteriales;f__Mycobacteriaceae;g__Lawsonella;s__Lawsonella sp018376445	99.64	0.94	d__Bacteria;p__Actinobacteriota;c__Actinomycetia;o__Mycobacteriales;f__Mycobacteriaceae;g__Lawsonella;s__	taxonomic classification defined by topology and ANI	topological placement and ANI have congruent species assignments	GCF_001293125.1, s__Lawsonella clevelandensis, 95.0, 89.68, 0.91; GCA_003241315.1, s__Lawsonella clevelandensis_A, 95.0, 79.69, 0.41; GCA_012842085.1, s__Lawsonella sp012842085, 95.0, 78.4, 0.23	88.96	11	N/A	N/A
M006F.bin.3	M006F	f__Bifidobacteriaceae (UID1462)	65	476	217	30	446	0	0	0	0	96.45	0	0		d__Bacteria;p__Actinobacteriota;c__Actinomycetia;o__Actinomycetales;f__Bifidobacteriaceae;g__Bifidobacterium;s__Bifidobacterium breve	GCF_001025175.1	95	d__Bacteria;p__Actinobacteriota;c__Actinomycetia;o__Actinomycetales;f__Bifidobacteriaceae;g__Bifidobacterium;s__Bifidobacterium breve	98.69	0.86	GCF_001025175.1	95	d__Bacteria;p__Actinobacteriota;c__Actinomycetia;o__Actinomycetales;f__Bifidobacteriaceae;g__Bifidobacterium;s__Bifidobacterium breve	98.69	0.86	d__Bacteria;p__Actinobacteriota;c__Actinomycetia;o__Actinomycetales;f__Bifidobacteriaceae;g__Bifidobacterium;s__	taxonomic classification defined by topology and ANI	topological placement and ANI have congruent species assignments	GCF_000269965.1, s__Bifidobacterium infantis, 95.0, 86.77, 0.73; GCF_000196555.1, s__Bifidobacterium longum, 95.0, 86.16, 0.67; GCF_018555355.1, s__Bifidobacterium sp018555355, 95.0, 82.97, 0.61; GCF_003129905.1, s__Bifidobacterium callitrichidarum, 95.0, 82.81, 0.6; GCF_002259745.1, s__Bifidobacterium myosotis, 95.0, 82.66, 0.6; GCF_000741695.1, s__Bifidobacterium reuteri, 95.0, 82.42, 0.59; GCF…	84.97	11	N/A	N/A
M006F.bin.4	M006F	o__Clostridiales (UID1120)	304	250	143	5	244	1	0	0	0	97.2	0.7	0		d__Bacteria;p__Firmicutes_A;c__Clostridia;o__Tissierellales;f__Peptoniphilaceae;g__Peptoniphilus_A;s__Peptoniphilus_A gorbachii	GCF_016908115.1	95	d__Bacteria;p__Firmicutes_A;c__Clostridia;o__Tissierellales;f__Peptoniphilaceae;g__Peptoniphilus_A;s__Peptoniphilus_A gorbachii	96.1	0.85	GCF_016908115.1	95	d__Bacteria;p__Firmicutes_A;c__Clostridia;o__Tissierellales;f__Peptoniphilaceae;g__Peptoniphilus_A;s__Peptoniphilus_A gorbachii	96.1	0.85	d__Bacteria;p__Firmicutes_A;c__Clostridia;o__Tissierellales;f__Peptoniphilaceae;g__Peptoniphilus_A;s__	taxonomic classification defined by topology and ANI	topological placement and ANI have congruent species assignments	GCF_000311825.1, s__Peptoniphilus_A grossensis, 95.0, 89.02, 0.82; GCF_000321025.1, s__Peptoniphilus_A senegalensis, 95.0, 87.76, 0.79; GCF_012976305.1, s__Peptoniphilus_A faecalis, 95.0, 84.39, 0.74; GCF_001517665.2, s__Peptoniphilus_A phoceensis, 96.7724, 83.65, 0.71; GCF_000312025.1, s__Peptoniphilus_A timonensis, 96.7724, 83.37, 0.69; GCF_000183565.1, s__Peptoniphilus_A harei_A, 95.0, 83.19, …	93.61	11	N/A	N/A
M006F.bin.6	M006F	o__Clostridiales (UID1125)	128	313	164	19	293	1	0	0	0	94.31	0.3	0		d__Bacteria;p__Firmicutes_A;c__Clostridia;o__Tissierellales;f__Peptoniphilaceae;g__Anaerococcus;s__Anaerococcus jeddahensis	GCF_001182725.1	95	d__Bacteria;p__Firmicutes_A;c__Clostridia;o__Tissierellales;f__Peptoniphilaceae;g__Anaerococcus;s__Anaerococcus jeddahensis	96.12	0.9	GCF_001182725.1	95	d__Bacteria;p__Firmicutes_A;c__Clostridia;o__Tissierellales;f__Peptoniphilaceae;g__Anaerococcus;s__Anaerococcus jeddahensis	96.12	0.9	d__Bacteria;p__Firmicutes_A;c__Clostridia;o__Tissierellales;f__Peptoniphilaceae;g__Anaerococcus;s__	taxonomic classification defined by topology and ANI	topological placement and ANI have congruent species assignments	GCF_001487145.1, s__Anaerococcus rubeinfantis, 95.0, 93.33, 0.85; GCA_018363915.1, s__Anaerococcus vaginalis_C, 96.5262, 88.52, 0.79; GCF_000163295.1, s__Anaerococcus vaginalis, 96.6984, 88.33, 0.8; GCF_000311745.1, s__Anaerococcus obesiensis, 96.6984, 88.25, 0.8; GCF_000307225.1, s__Anaerococcus vaginalis_B, 95.0, 88.16, 0.79; GCA_900550345.1, s__Anaerococcus sp900550345, 95.0, 87.15, 0.7; GCF_0…	88.11	11	N/A	N/A
M006F.bin.7	M006F	f__Actinomycetaceae (UID1531)	42	420	211	1	417	2	0	0	0	99.53	0.95	0		d__Bacteria;p__Actinobacteriota;c__Actinomycetia;o__Actinomycetales;f__Actinomycetaceae;g__Varibaculum;s__Varibaculum cambriense	GCF_000420065.1	95	d__Bacteria;p__Actinobacteriota;c__Actinomycetia;o__Actinomycetales;f__Actinomycetaceae;g__Varibaculum;s__Varibaculum cambriense	98.65	0.94	GCF_000420065.1	95	d__Bacteria;p__Actinobacteriota;c__Actinomycetia;o__Actinomycetales;f__Actinomycetaceae;g__Varibaculum;s__Varibaculum cambriense	98.65	0.94	d__Bacteria;p__Actinobacteriota;c__Actinomycetia;o__Actinomycetales;f__Actinomycetaceae;g__Varibaculum;s__	taxonomic classification defined by topology and ANI	topological placement and ANI have congruent species assignments	GCF_002848005.1, s__Varibaculum cambriense_B, 95.0, 92.13, 0.9; GCA_000508625.1, s__Varibaculum cambriense_A, 95.0, 87.52, 0.86; GCF_900106855.1, s__Varibaculum massiliense, 95.0, 86.13, 0.75; GCA_905332515.2, s__Varibaculum sp905332515, 95.0, 84.53, 0.75; GCF_900604285.1, s__Varibaculum vaginae, 95.0, 83.37, 0.7; GCA_900120415.1, s__Varibaculum timonense_A, 95.0, 81.47, 0.55	96.9	11	N/A	N/A
M006F.bin.8	M006F	f__Actinomycetaceae (UID1531)	42	420	211	10	406	4	0	0	0	97.5	1.66	25		d__Bacteria;p__Actinobacteriota;c__Actinomycetia;o__Actinomycetales;f__Actinomycetaceae;g__Pauljensenia;s__Pauljensenia radingae_A	GCA_900106055.1	95	d__Bacteria;p__Actinobacteriota;c__Actinomycetia;o__Actinomycetales;f__Actinomycetaceae;g__Pauljensenia;s__Pauljensenia radingae_A	98.71	0.95	GCA_900106055.1	95	d__Bacteria;p__Actinobacteriota;c__Actinomycetia;o__Actinomycetales;f__Actinomycetaceae;g__Pauljensenia;s__Pauljensenia radingae_A	98.71	0.95	d__Bacteria;p__Actinobacteriota;c__Actinomycetia;o__Actinomycetales;f__Actinomycetaceae;g__Pauljensenia;s__	taxonomic classification defined by topology and ANI	topological placement and ANI have congruent species assignments	GCF_900155605.1, s__Pauljensenia marseillensis, 95.0, 78.27, 0.07; GCF_000758755.1, s__Pauljensenia sp000758755, 95.0, 77.89, 0.09; GCA_902373545.1, s__Pauljensenia sp902373545, 95.0, 77.84, 0.1; GCF_005696695.1, s__Pauljensenia odontolytica_C, 95.0, 77.7, 0.11; GCF_000185285.1, s__Pauljensenia sp000185285, 95.0, 77.51, 0.1; GCF_013407865.1, s__Pauljensenia turicensis, 95.0, 77.48, 0.12; GCA_9005…	92.53	11	N/A	N/A
M006F.bin.9	M006F	o__Clostridiales (UID1125)	128	313	164	6	306	1	0	0	0	97.56	0.61	100		d__Bacteria;p__Firmicutes_A;c__Clostridia;o__Tissierellales;f__Peptoniphilaceae;g__Finegoldia;s__Finegoldia magna_H	GCF_000010185.1	95	d__Bacteria;p__Firmicutes_A;c__Clostridia;o__Tissierellales;f__Peptoniphilaceae;g__Finegoldia;s__Finegoldia magna_H	97.31	0.95	GCF_000010185.1	95	d__Bacteria;p__Firmicutes_A;c__Clostridia;o__Tissierellales;f__Peptoniphilaceae;g__Finegoldia;s__Finegoldia magna_H	97.31	0.95	d__Bacteria;p__Firmicutes_A;c__Clostridia;o__Tissierellales;f__Peptoniphilaceae;g__Finegoldia;s__	taxonomic classification defined by topology and ANI	topological placement and ANI have congruent species assignments	GCF_000159695.1, s__Finegoldia magna_F, 95.0, 91.11, 0.89; GCF_003182075.1, s__Finegoldia magna, 95.0, 91.0, 0.9; GCA_018371055.1, s__Finegoldia magna_I, 95.0, 90.28, 0.75; GCA_900766215.1, s__Finegoldia sp900766215, 95.0, 89.75, 0.8; GCA_910589545.1, s__Finegoldia sp910589545, 95.0, 89.23, 0.84	93.82	11	N/A	N/A
M007F.bin.2	M007F	g__Streptococcus (UID559)	118	610	282	5	604	1	0	0	0	98.82	0.35	0		d__Bacteria;p__Firmicutes;c__Bacilli;o__Lactobacillales;f__Streptococcaceae;g__Streptococcus;s__Streptococcus anginosus	GCF_900636475.1	95	d__Bacteria;p__Firmicutes;c__Bacilli;o__Lactobacillales;f__Streptococcaceae;g__Streptococcus;s__Streptococcus anginosus	95.93	0.85	GCF_900636475.1	95	d__Bacteria;p__Firmicutes;c__Bacilli;o__Lactobacillales;f__Streptococcaceae;g__Streptococcus;s__Streptococcus anginosus	95.93	0.85	d__Bacteria;p__Firmicutes;c__Bacilli;o__Lactobacillales;f__Streptococcaceae;g__Streptococcus;s__	taxonomic classification defined by topology and ANI	topological placement and ANI have congruent species assignments	GCF_001697145.1, s__Streptococcus anginosus_C, 95.0, 94.44, 0.84; GCF_902167705.1, s__Streptococcus constellatus_A, 95.0, 91.64, 0.83; GCF_900459125.1, s__Streptococcus constellatus, 95.0, 89.83, 0.77; GCF_000413475.1, s__Streptococcus intermedius, 95.0, 87.29, 0.77; GCF_000253155.1, s__Streptococcus oralis_L, 95.0, 79.79, 0.22; GCF_000279535.1, s__Streptococcus infantis_I, 95.0, 79.71, 0.21; GCF…	96.72	11	N/A	N/A
M007F.bin.5	M007F	o__Actinomycetales (UID1809)	267	400	222	145	251	4	0	0	0	61.57	0.66	25		d__Bacteria;p__Actinobacteriota;c__Actinomycetia;o__Mycobacteriales;f__Mycobacteriaceae;g__Corynebacterium;s__Corynebacterium kroppenstedtii_C	GCF_016889405.1	95	d__Bacteria;p__Actinobacteriota;c__Actinomycetia;o__Mycobacteriales;f__Mycobacteriaceae;g__Corynebacterium;s__Corynebacterium kroppenstedtii_C	99.23	0.98	GCF_016889405.1	95	d__Bacteria;p__Actinobacteriota;c__Actinomycetia;o__Mycobacteriales;f__Mycobacteriaceae;g__Corynebacterium;s__Corynebacterium kroppenstedtii_C	99.23	0.98	d__Bacteria;p__Actinobacteriota;c__Actinomycetia;o__Mycobacteriales;f__Mycobacteriaceae;g__Corynebacterium;s__	taxonomic classification defined by topology and ANI	topological placement and ANI have congruent species assignments	GCF_000023145.1, s__Corynebacterium kroppenstedtii, 95.0, 93.45, 0.95; GCF_001552955.1, s__Corynebacterium kroppenstedtii_A, 95.0, 92.09, 0.95; GCA_003243515.1, s__Corynebacterium kroppenstedtii_B, 95.0, 91.75, 0.91; GCF_016894245.1, s__Corynebacterium sp902373425, 95.0, 89.68, 0.96; GCF_000835165.1, s__Corynebacterium marinum, 95.0, 78.62, 0.05; GCF_016889425.1, s__Corynebacterium amycolatum, 95…	57.15	11	N/A	N/A
M008F.bin.1	M008F	f__Enterobacteriaceae (UID5121)	138	1158	336	239	894	25	0	0	0	83.79	3.25	60		d__Bacteria;p__Proteobacteria;c__Gammaproteobacteria;o__Enterobacterales;f__Enterobacteriaceae;g__Klebsiella;s__Klebsiella aerogenes	GCF_000215745.1	95	d__Bacteria;p__Proteobacteria;c__Gammaproteobacteria;o__Enterobacterales;f__Enterobacteriaceae;g__Klebsiella;s__Klebsiella aerogenes	98.49	0.96	GCF_000215745.1	95	d__Bacteria;p__Proteobacteria;c__Gammaproteobacteria;o__Enterobacterales;f__Enterobacteriaceae;g__Klebsiella;s__Klebsiella aerogenes	98.49	0.96	d__Bacteria;p__Proteobacteria;c__Gammaproteobacteria;o__Enterobacterales;f__Enterobacteriaceae;g__Klebsiella;s__	taxonomic classification defined by topology and ANI	topological placement and ANI have congruent species assignments	GCF_000828055.2, s__Klebsiella variicola, 95.0, 85.78, 0.77; GCF_000742135.1, s__Klebsiella pneumoniae, 95.216, 85.7, 0.74; GCF_900978845.1, s__Klebsiella africana, 95.216, 85.38, 0.74; GCF_000751755.1, s__Klebsiella quasipneumoniae, 95.0, 85.27, 0.75; GCF_002925905.1, s__Klebsiella michiganensis, 95.0, 83.96, 0.74; GCF_001598695.1, s__Klebsiella oxytoca, 95.0, 83.95, 0.73; GCF_900200035.1, s__Kl…	67.06	11	N/A	N/A
M008F.bin.3	M008F	g__Streptococcus (UID559)	118	610	282	50	555	5	0	0	0	92.84	0.53	0		d__Bacteria;p__Firmicutes;c__Bacilli;o__Lactobacillales;f__Streptococcaceae;g__Streptococcus;s__Streptococcus anginosus_C	GCF_001697145.1	95	d__Bacteria;p__Firmicutes;c__Bacilli;o__Lactobacillales;f__Streptococcaceae;g__Streptococcus;s__Streptococcus anginosus_C	96.05	0.86	GCF_001697145.1	95	d__Bacteria;p__Firmicutes;c__Bacilli;o__Lactobacillales;f__Streptococcaceae;g__Streptococcus;s__Streptococcus anginosus_C	96.05	0.86	d__Bacteria;p__Firmicutes;c__Bacilli;o__Lactobacillales;f__Streptococcaceae;g__Streptococcus;s__	taxonomic classification defined by topology and ANI	topological placement and ANI have congruent species assignments	GCF_900636475.1, s__Streptococcus anginosus, 95.0, 94.81, 0.85; GCF_902167705.1, s__Streptococcus constellatus_A, 95.0, 91.33, 0.84; GCF_900459125.1, s__Streptococcus constellatus, 95.0, 88.43, 0.78; GCF_000413475.1, s__Streptococcus intermedius, 95.0, 86.79, 0.81; GCF_003942795.1, s__Streptococcus mitis_BJ, 95.0, 80.79, 0.28; GCF_015553625.1, s__Streptococcus australis_B, 95.0, 80.19, 0.22; GCF_…	83.18	11	N/A	N/A
M008F.bin.4	M008F	o__Actinomycetales (UID1530)	622	259	152	34	223	2	0	0	0	85.25	1.32	0		d__Bacteria;p__Actinobacteriota;c__Actinomycetia;o__Propionibacteriales;f__Propionibacteriaceae;g__Cutibacterium;s__Cutibacterium avidum	GCF_000227295.1	95	d__Bacteria;p__Actinobacteriota;c__Actinomycetia;o__Propionibacteriales;f__Propionibacteriaceae;g__Cutibacterium;s__Cutibacterium avidum	98.51	0.96	GCF_000227295.1	95	d__Bacteria;p__Actinobacteriota;c__Actinomycetia;o__Propionibacteriales;f__Propionibacteriaceae;g__Cutibacterium;s__Cutibacterium avidum	98.51	0.96	d__Bacteria;p__Actinobacteriota;c__Actinomycetia;o__Propionibacteriales;f__Propionibacteriaceae;g__Cutibacterium;s__	taxonomic classification defined by topology and ANI	topological placement and ANI have congruent species assignments	GCF_001642025.1, s__Cutibacterium namnetense, 95.0, 81.88, 0.7; GCF_003030305.1, s__Cutibacterium acnes, 95.0, 81.72, 0.71; GCF_008326345.1, s__Cutibacterium modestum, 95.0, 81.15, 0.7; GCF_900186975.1, s__Cutibacterium granulosum, 95.0, 80.78, 0.41; GCF_009696315.1, s__Cutibacterium porci, 95.0, 80.65, 0.63; GCF_900605005.1, s__Cutibacterium timonense, 95.0, 80.1, 0.5	82.35	11	N/A	N/A
M008F.bin.6	M008F	g__Prevotella (UID2721)	65	530	280	32	498	0	0	0	0	93.84	0	0		d__Bacteria;p__Bacteroidota;c__Bacteroidia;o__Bacteroidales;f__Bacteroidaceae;g__Prevotella;s__Prevotella buccalis	GCF_000177075.1	95	d__Bacteria;p__Bacteroidota;c__Bacteroidia;o__Bacteroidales;f__Bacteroidaceae;g__Prevotella;s__Prevotella buccalis	96.75	0.91	GCF_000177075.1	95	d__Bacteria;p__Bacteroidota;c__Bacteroidia;o__Bacteroidales;f__Bacteroidaceae;g__Prevotella;s__Prevotella buccalis	96.75	0.91	d__Bacteria;p__Bacteroidota;c__Bacteroidia;o__Bacteroidales;f__Bacteroidaceae;g__Prevotella;s__	taxonomic classification defined by topology and ANI	topological placement and ANI have congruent species assignments	GCA_900547085.1, s__Prevotella sp900547085, 95.0, 94.5, 0.85; GCF_000479005.1, s__Prevotella sp000479005, 95.0, 93.47, 0.79; GCF_000455445.1, s__Prevotella timonensis, 95.0025, 84.81, 0.42; GCF_000762405.1, s__Prevotella timonensis_A, 95.0025, 84.0, 0.37; GCF_001553265.1, s__Prevotella sp001553265, 95.0, 79.61, 0.12; GCF_000185845.1, s__Prevotella salivae, 95.0, 79.56, 0.08; GCF_013166515.1, s__P…	90.57	11	N/A	N/A
M008F.bin.7	M008F	f__Bifidobacteriaceae (UID1462)	65	476	217	39	437	0	0	0	0	90.9	0	0		d__Bacteria;p__Actinobacteriota;c__Actinomycetia;o__Actinomycetales;f__Bifidobacteriaceae;g__Bifidobacterium;s__Bifidobacterium longum	GCF_000196555.1	95	d__Bacteria;p__Actinobacteriota;c__Actinomycetia;o__Actinomycetales;f__Bifidobacteriaceae;g__Bifidobacterium;s__Bifidobacterium longum	98.66	0.93	GCF_000196555.1	95	d__Bacteria;p__Actinobacteriota;c__Actinomycetia;o__Actinomycetales;f__Bifidobacteriaceae;g__Bifidobacterium;s__Bifidobacterium longum	98.66	0.93	d__Bacteria;p__Actinobacteriota;c__Actinomycetia;o__Actinomycetales;f__Bifidobacteriaceae;g__Bifidobacterium;s__	taxonomic classification defined by topology and ANI	topological placement and ANI have congruent species assignments	GCF_000269965.1, s__Bifidobacterium infantis, 95.0, 95.38, 0.81; GCF_001025175.1, s__Bifidobacterium breve, 95.0, 87.09, 0.69; GCF_018555355.1, s__Bifidobacterium sp018555355, 95.0, 84.55, 0.73; GCF_003129905.1, s__Bifidobacterium callitrichidarum, 95.0, 84.27, 0.72; GCF_002259745.1, s__Bifidobacterium myosotis, 95.0, 83.56, 0.7; GCF_009193305.1, s__Bifidobacterium cebidarum, 95.0, 83.19, 0.61; G…	86.7	11	N/A	N/A
M009F.bin.2	M009F	f__Bifidobacteriaceae (UID1462)	65	476	217	86	388	2	0	0	0	85.52	0.21	50		d__Bacteria;p__Actinobacteriota;c__Actinomycetia;o__Actinomycetales;f__Bifidobacteriaceae;g__Bifidobacterium;s__Bifidobacterium longum	GCF_000196555.1	95	d__Bacteria;p__Actinobacteriota;c__Actinomycetia;o__Actinomycetales;f__Bifidobacteriaceae;g__Bifidobacterium;s__Bifidobacterium longum	98.75	0.88	GCF_000196555.1	95	d__Bacteria;p__Actinobacteriota;c__Actinomycetia;o__Actinomycetales;f__Bifidobacteriaceae;g__Bifidobacterium;s__Bifidobacterium longum	98.75	0.88	d__Bacteria;p__Actinobacteriota;c__Actinomycetia;o__Actinomycetales;f__Bifidobacteriaceae;g__Bifidobacterium;s__	taxonomic classification defined by topology and ANI	topological placement and ANI have congruent species assignments	GCF_000269965.1, s__Bifidobacterium infantis, 95.0, 94.83, 0.82; GCF_001025175.1, s__Bifidobacterium breve, 95.0, 86.5, 0.71; GCF_003129905.1, s__Bifidobacterium callitrichidarum, 95.0, 83.96, 0.69; GCF_018555355.1, s__Bifidobacterium sp018555355, 95.0, 83.85, 0.73; GCF_002259745.1, s__Bifidobacterium myosotis, 95.0, 83.01, 0.68; GCF_009193305.1, s__Bifidobacterium cebidarum, 95.0, 82.65, 0.61; G…	67.49	11	N/A	N/A
M009F.bin.4	M009F	f__Enterobacteriaceae (UID5124)	134	1173	336	167	1001	5	0	0	0	83.42	0.39	0		d__Bacteria;p__Proteobacteria;c__Gammaproteobacteria;o__Enterobacterales;f__Enterobacteriaceae;g__Escherichia;s__Escherichia coli	GCF_003697165.2	95	d__Bacteria;p__Proteobacteria;c__Gammaproteobacteria;o__Enterobacterales;f__Enterobacteriaceae;g__Escherichia;s__Escherichia coli	96.93	0.88	GCF_003697165.2	95	d__Bacteria;p__Proteobacteria;c__Gammaproteobacteria;o__Enterobacterales;f__Enterobacteriaceae;g__Escherichia;s__Escherichia coli	96.93	0.88	d__Bacteria;p__Proteobacteria;c__Gammaproteobacteria;o__Enterobacterales;f__Enterobacteriaceae;g__Escherichia;s__	taxonomic classification defined by topology and ANI	topological placement and ANI have congruent species assignments	GCF_002965065.1, s__Escherichia sp002965065, 95.0, 94.44, 0.69; GCF_004211955.1, s__Escherichia sp004211955, 95.0, 93.24, 0.78; GCF_902498915.1, s__Escherichia ruysiae, 95.0, 92.97, 0.8; GCF_005843885.1, s__Escherichia sp005843885, 95.0, 92.94, 0.82; GCF_011881725.1, s__Escherichia coli_E, 95.0, 92.63, 0.75; GCF_001660175.1, s__Escherichia sp001660175, 95.0, 92.15, 0.79; GCF_000026225.1, s__Esche…	74.58	11	N/A	N/A
M009F.bin.6	M009F	f__Bifidobacteriaceae (UID1462)	65	476	217	176	298	2	0	0	0	66.72	0.92	100		d__Bacteria;p__Actinobacteriota;c__Actinomycetia;o__Actinomycetales;f__Bifidobacteriaceae;g__Bifidobacterium;s__Bifidobacterium bifidum	GCF_001025135.1	95	d__Bacteria;p__Actinobacteriota;c__Actinomycetia;o__Actinomycetales;f__Bifidobacteriaceae;g__Bifidobacterium;s__Bifidobacterium bifidum	98.92	0.95	GCF_001025135.1	95	d__Bacteria;p__Actinobacteriota;c__Actinomycetia;o__Actinomycetales;f__Bifidobacteriaceae;g__Bifidobacterium;s__Bifidobacterium bifidum	98.92	0.95	d__Bacteria;p__Actinobacteriota;c__Actinomycetia;o__Actinomycetales;f__Bifidobacteriaceae;g__Bifidobacterium;s__	taxonomic classification defined by topology and ANI	topological placement and ANI have congruent species assignments	GCF_009193355.1, s__Bifidobacterium leontopitheci, 95.0, 83.11, 0.72; GCF_001042635.1, s__Bifidobacterium scardovii, 95.0, 82.56, 0.6; GCF_010667645.1, s__Bifidobacterium platyrrhinorum, 95.0, 82.45, 0.58; GCF_010667685.1, s__Bifidobacterium aerophilum, 95.0, 82.36, 0.6; GCF_018555385.1, s__Bifidobacterium sp018555385, 95.0, 82.28, 0.56; GCF_000741165.1, s__Bifidobacterium biavatii, 95.0, 82.25, …	69.44	11	N/A	N/A
M009F.bin.7	M009F	f__Bifidobacteriaceae (UID1458)	77	464	220	165	297	2	0	0	0	65.43	0.34	0		d__Bacteria;p__Actinobacteriota;c__Actinomycetia;o__Actinomycetales;f__Bifidobacteriaceae;g__Bifidobacterium;s__Bifidobacterium pseudocatenulatum	GCF_001025215.1	95	d__Bacteria;p__Actinobacteriota;c__Actinomycetia;o__Actinomycetales;f__Bifidobacteriaceae;g__Bifidobacterium;s__Bifidobacterium pseudocatenulatum	98.3	0.94	GCF_001025215.1	95	d__Bacteria;p__Actinobacteriota;c__Actinomycetia;o__Actinomycetales;f__Bifidobacteriaceae;g__Bifidobacterium;s__Bifidobacterium pseudocatenulatum	98.3	0.94	d__Bacteria;p__Actinobacteriota;c__Actinomycetia;o__Actinomycetales;f__Bifidobacteriaceae;g__Bifidobacterium;s__	taxonomic classification defined by topology and ANI	topological placement and ANI have congruent species assignments	GCF_001025195.1, s__Bifidobacterium catenulatum, 96.3948, 92.09, 0.81; GCF_001042615.1, s__Bifidobacterium kashiwanohense, 96.3948, 92.07, 0.83; GCF_000800455.1, s__Bifidobacterium kashiwanohense_A, 95.1942, 91.95, 0.81; GCF_002742445.1, s__Bifidobacterium sp002742445, 95.0, 91.94, 0.81; GCF_000010425.1, s__Bifidobacterium adolescentis, 95.0, 84.13, 0.66; GCF_000770925.1, s__Bifidobacterium rumin…	52.1	11	N/A	N/A
M010F.bin.1	M010F	o__Clostridiales (UID1125)	128	313	164	12	301	0	0	0	0	94.61	0	0		d__Bacteria;p__Firmicutes_A;c__Clostridia;o__Tissierellales;f__Peptoniphilaceae;g__Levyella;s__Levyella massiliensis	GCF_000308275.2	95	d__Bacteria;p__Firmicutes_A;c__Clostridia;o__Tissierellales;f__Peptoniphilaceae;g__Levyella;s__Levyella massiliensis	97.83	0.91	GCF_000308275.2	95	d__Bacteria;p__Firmicutes_A;c__Clostridia;o__Tissierellales;f__Peptoniphilaceae;g__Levyella;s__Levyella massiliensis	97.83	0.91	d__Bacteria;p__Firmicutes_A;c__Clostridia;o__Tissierellales;f__Peptoniphilaceae;g__;s__	taxonomic classification defined by topology and ANI	topological placement and ANI have congruent species assignments	N/A	94.74	11	N/A	N/A
M010F.bin.11	M010F	f__Bifidobacteriaceae (UID1458)	77	464	220	210	254	0	0	0	0	58.18	0	0		d__Bacteria;p__Actinobacteriota;c__Actinomycetia;o__Actinomycetales;f__Bifidobacteriaceae;g__Bifidobacterium;s__Bifidobacterium vaginale	GCF_001042655.1	95	d__Bacteria;p__Actinobacteriota;c__Actinomycetia;o__Actinomycetales;f__Bifidobacteriaceae;g__Bifidobacterium;s__Bifidobacterium vaginale	98.33	0.95	GCF_001042655.1	95	d__Bacteria;p__Actinobacteriota;c__Actinomycetia;o__Actinomycetales;f__Bifidobacteriaceae;g__Bifidobacterium;s__Bifidobacterium vaginale	98.33	0.95	d__Bacteria;p__Actinobacteriota;c__Actinomycetia;o__Actinomycetales;f__Bifidobacteriaceae;g__Bifidobacterium;s__	taxonomic classification defined by topology and ANI	topological placement and ANI have congruent species assignments	GCF_003397585.1, s__Bifidobacterium piotii, 95.0, 89.75, 0.74; GCF_001546455.1, s__Bifidobacterium vaginale_B, 95.0, 88.17, 0.7; GCF_002896555.1, s__Bifidobacterium vaginale_F, 95.0, 84.72, 0.47; GCF_003293675.1, s__Bifidobacterium leopoldii, 95.706, 84.3, 0.52; GCA_003585845.1, s__Bifidobacterium sp003585845, 95.706, 84.25, 0.52; GCF_003397705.1, s__Bifidobacterium swidsinskii, 95.6629, 84.24, 0…	61.36	11	N/A	N/A
M010F.bin.12	M010F	p__Actinobacteria (UID2112)	31	211	124	45	166	0	0	0	0	71.77	0	0		d__Bacteria;p__Actinobacteriota;c__Coriobacteriia;o__Coriobacteriales;f__Atopobiaceae;g__Olegusella;s__Olegusella massiliensis	GCF_900078545.1	95	d__Bacteria;p__Actinobacteriota;c__Coriobacteriia;o__Coriobacteriales;f__Atopobiaceae;g__Olegusella;s__Olegusella massiliensis	98.12	0.89	GCF_900078545.1	95	d__Bacteria;p__Actinobacteriota;c__Coriobacteriia;o__Coriobacteriales;f__Atopobiaceae;g__Olegusella;s__Olegusella massiliensis	98.12	0.89	d__Bacteria;p__Actinobacteriota;c__Coriobacteriia;o__Coriobacteriales;f__Atopobiaceae;g__Olegusella;s__	taxonomic classification defined by topology and ANI	topological placement and ANI have congruent species assignments	GCF_000466405.1, s__Olegusella sp000466405, 95.0, 89.14, 0.8; GCA_900314685.1, s__Olegusella sp900314685, 95.0, 77.8, 0.08; GCA_900315165.1, s__Olegusella sp900315165, 95.0, 77.73, 0.08; GCA_002407925.1, s__Olegusella sp002407925, 95.0, 77.15, 0.06	77.9	11	N/A	N/A
M010F.bin.16	M010F	f__Actinomycetaceae (UID1531)	42	420	211	64	351	3	2	0	0	89.25	2.35	22.22		d__Bacteria;p__Actinobacteriota;c__Actinomycetia;o__Actinomycetales;f__Actinomycetaceae;g__Varibaculum;s__Varibaculum cambriense	GCF_000420065.1	95	d__Bacteria;p__Actinobacteriota;c__Actinomycetia;o__Actinomycetales;f__Actinomycetaceae;g__Varibaculum;s__Varibaculum cambriense	98.68	0.91	GCF_000420065.1	95	d__Bacteria;p__Actinobacteriota;c__Actinomycetia;o__Actinomycetales;f__Actinomycetaceae;g__Varibaculum;s__Varibaculum cambriense	98.68	0.91	d__Bacteria;p__Actinobacteriota;c__Actinomycetia;o__Actinomycetales;f__Actinomycetaceae;g__Varibaculum;s__	taxonomic classification defined by topology and ANI	topological placement and ANI have congruent species assignments	GCF_002848005.1, s__Varibaculum cambriense_B, 95.0, 91.76, 0.88; GCA_000508625.1, s__Varibaculum cambriense_A, 95.0, 87.21, 0.89; GCF_900106855.1, s__Varibaculum massiliense, 95.0, 84.55, 0.75; GCA_905332515.2, s__Varibaculum sp905332515, 95.0, 83.66, 0.73; GCF_900604285.1, s__Varibaculum vaginae, 95.0, 81.88, 0.66; GCA_900120415.1, s__Varibaculum timonense_A, 95.0, 80.62, 0.49	71.17	11	N/A	N/A
M010F.bin.18	M010F	g__Prevotella (UID2724)	55	567	296	201	365	1	0	0	0	60.14	0.05	0		d__Bacteria;p__Bacteroidota;c__Bacteroidia;o__Bacteroidales;f__Bacteroidaceae;g__Prevotella;s__Prevotella corporis	GCF_000430525.1	95	d__Bacteria;p__Bacteroidota;c__Bacteroidia;o__Bacteroidales;f__Bacteroidaceae;g__Prevotella;s__Prevotella corporis	98.11	0.86	GCF_000430525.1	95	d__Bacteria;p__Bacteroidota;c__Bacteroidia;o__Bacteroidales;f__Bacteroidaceae;g__Prevotella;s__Prevotella corporis	98.11	0.86	d__Bacteria;p__Bacteroidota;c__Bacteroidia;o__Bacteroidales;f__Bacteroidaceae;g__Prevotella;s__	taxonomic classification defined by topology and ANI	topological placement and ANI have congruent species assignments	GCF_001553265.1, s__Prevotella sp001553265, 95.0, 87.15, 0.15; GCF_008016795.1, s__Prevotella brunnea, 95.0, 85.28, 0.45; GCF_000262545.1, s__Prevotella bivia, 95.0, 83.98, 0.15; GCF_900155655.1, s__Prevotella ihumii, 95.0, 82.99, 0.28; GCF_000378745.1, s__Prevotella amnii, 95.0, 82.83, 0.13; GCF_000613345.1, s__Prevotella disiens, 95.0, 82.79, 0.26; GCF_003043925.1, s__Prevotella sp003043925, 95…	73.13	11	N/A	N/A
M010F.bin.19	M010F	o__Clostridiales (UID1125)	128	313	164	113	200	0	0	0	0	75	0	0		d__Bacteria;p__Firmicutes_A;c__Clostridia;o__Tissierellales;f__Peptoniphilaceae;g__Anaerococcus;s__Anaerococcus vaginalis_C	GCA_018363915.1	96.5262	d__Bacteria;p__Firmicutes_A;c__Clostridia;o__Tissierellales;f__Peptoniphilaceae;g__Anaerococcus;s__Anaerococcus vaginalis_C	98.21	0.97	GCF_000163295.1	96.6984	d__Bacteria;p__Firmicutes_A;c__Clostridia;o__Tissierellales;f__Peptoniphilaceae;g__Anaerococcus;s__Anaerococcus vaginalis	97.03	0.93	d__Bacteria;p__Firmicutes_A;c__Clostridia;o__Tissierellales;f__Peptoniphilaceae;g__Anaerococcus;s__	ANI	topological placement and ANI have incongruent species assignments	GCF_000311745.1, s__Anaerococcus obesiensis, 96.6984, 97.4, 0.92; GCF_001487145.1, s__Anaerococcus rubeinfantis, 95.0, 87.76, 0.84; GCF_001182725.1, s__Anaerococcus jeddahensis, 95.0, 87.41, 0.88; GCF_000307225.1, s__Anaerococcus vaginalis_B, 95.0, 86.57, 0.84; GCA_900550345.1, s__Anaerococcus sp900550345, 95.0, 86.25, 0.51; GCF_000321005.1, s__Anaerococcus senegalensis, 95.0, 85.21, 0.86; GCF_00…	54.88	11	N/A	N/A
M010F.bin.2	M010F	p__Firmicutes (UID1022)	100	295	158	109	186	0	0	0	0	60.04	0	0		d__Bacteria;p__Firmicutes_C;c__Negativicutes;o__Veillonellales;f__Dialisteraceae;g__Dialister;s__Dialister sp900541485	GCA_900541485.1	95	d__Bacteria;p__Firmicutes_C;c__Negativicutes;o__Veillonellales;f__Dialisteraceae;g__Dialister;s__Dialister sp900541485	97.34	0.88	GCA_900541485.1	95	d__Bacteria;p__Firmicutes_C;c__Negativicutes;o__Veillonellales;f__Dialisteraceae;g__Dialister;s__Dialister sp900541485	97.34	0.88	d__Bacteria;p__Firmicutes_C;c__Negativicutes;o__Veillonellales;f__Dialisteraceae;g__Dialister;s__	taxonomic classification defined by topology and ANI	topological placement and ANI have congruent species assignments	GCA_900547785.1, s__Dialister sp900547785, 95.0, 86.28, 0.73; GCF_000194985.1, s__Dialister micraerophilus, 95.0, 79.83, 0.12; GCA_900545785.1, s__Dialister sp900545785, 95.0, 79.45, 0.35; GCA_001553355.1, s__Dialister sp001553355, 95.0, 79.26, 0.14; GCA_002471975.1, s__Dialister sp002471975, 95.0, 78.8, 0.12; GCF_000160055.1, s__Dialister invisus, 95.0, 78.76, 0.23; GCF_007164725.1, s__Dialister…	64.99	11	N/A	N/A
M010F.bin.21	M010F	g__Prevotella (UID2721)	65	530	280	11	519	0	0	0	0	96.43	0	0		d__Bacteria;p__Bacteroidota;c__Bacteroidia;o__Bacteroidales;f__Bacteroidaceae;g__Prevotella;s__Prevotella timonensis	GCF_000455445.1	95.0025	d__Bacteria;p__Bacteroidota;c__Bacteroidia;o__Bacteroidales;f__Bacteroidaceae;g__Prevotella;s__Prevotella timonensis	95.87	0.91	GCF_000455445.1	95.0025	d__Bacteria;p__Bacteroidota;c__Bacteroidia;o__Bacteroidales;f__Bacteroidaceae;g__Prevotella;s__Prevotella timonensis	95.87	0.91	d__Bacteria;p__Bacteroidota;c__Bacteroidia;o__Bacteroidales;f__Bacteroidaceae;g__Prevotella;s__	taxonomic classification defined by topology and ANI	topological placement and ANI have congruent species assignments	GCF_000762405.1, s__Prevotella timonensis_A, 95.0025, 95.5, 0.82; GCA_900547085.1, s__Prevotella sp900547085, 95.0, 84.22, 0.41; GCF_000177075.1, s__Prevotella buccalis, 95.0, 84.13, 0.42; GCF_000479005.1, s__Prevotella sp000479005, 95.0, 83.42, 0.37; GCF_001553265.1, s__Prevotella sp001553265, 95.0, 80.22, 0.09; GCF_003043945.1, s__Prevotella sp003043945, 95.0, 78.97, 0.06; GCF_000185845.1, s__P…	96.19	11	N/A	N/A
M010F.bin.22	M010F	k__Bacteria (UID203)	5449	104	58	59	45	0	0	0	0	68.97	0	0		d__Bacteria;p__Actinobacteriota;c__Actinomycetia;o__Mycobacteriales;f__Mycobacteriaceae;g__Lawsonella;s__Lawsonella sp018376445	GCA_018376445.1	95	d__Bacteria;p__Actinobacteriota;c__Actinomycetia;o__Mycobacteriales;f__Mycobacteriaceae;g__Lawsonella;s__Lawsonella sp018376445	99.9	0.96	GCA_018376445.1	95	d__Bacteria;p__Actinobacteriota;c__Actinomycetia;o__Mycobacteriales;f__Mycobacteriaceae;g__Lawsonella;s__Lawsonella sp018376445	99.9	0.96	d__Bacteria;p__Actinobacteriota;c__Actinomycetia;o__Mycobacteriales;f__Mycobacteriaceae;g__Lawsonella;s__	taxonomic classification defined by topology and ANI	topological placement and ANI have congruent species assignments	GCF_001293125.1, s__Lawsonella clevelandensis, 95.0, 89.06, 0.9; GCA_012842085.1, s__Lawsonella sp012842085, 95.0, 78.76, 0.13; GCA_003241315.1, s__Lawsonella clevelandensis_A, 95.0, 78.06, 0.33	57.98	11	N/A	N/A
M010F.bin.23	M010F	f__Bifidobacteriaceae (UID1462)	65	476	217	53	419	4	0	0	0	90.91	0.38	25		d__Bacteria;p__Actinobacteriota;c__Actinomycetia;o__Actinomycetales;f__Bifidobacteriaceae;g__Bifidobacterium;s__Bifidobacterium bifidum	GCF_001025135.1	95	d__Bacteria;p__Actinobacteriota;c__Actinomycetia;o__Actinomycetales;f__Bifidobacteriaceae;g__Bifidobacterium;s__Bifidobacterium bifidum	99.01	0.95	GCF_001025135.1	95	d__Bacteria;p__Actinobacteriota;c__Actinomycetia;o__Actinomycetales;f__Bifidobacteriaceae;g__Bifidobacterium;s__Bifidobacterium bifidum	99.01	0.95	d__Bacteria;p__Actinobacteriota;c__Actinomycetia;o__Actinomycetales;f__Bifidobacteriaceae;g__Bifidobacterium;s__	taxonomic classification defined by topology and ANI	topological placement and ANI have congruent species assignments	GCF_009193355.1, s__Bifidobacterium leontopitheci, 95.0, 83.01, 0.7; GCF_010667645.1, s__Bifidobacterium platyrrhinorum, 95.0, 82.11, 0.56; GCF_001042635.1, s__Bifidobacterium scardovii, 95.0, 81.95, 0.64; GCF_010667685.1, s__Bifidobacterium aerophilum, 95.0, 81.9, 0.59; GCF_018555385.1, s__Bifidobacterium sp018555385, 95.0, 81.72, 0.56; GCF_000741785.1, s__Bifidobacterium stellenboschense, 95.0,…	72.48	11	N/A	N/A
M010F.bin.27	M010F	f__Actinomycetaceae (UID1531)	42	420	211	129	286	4	1	0	0	67.64	1.58	28.57		d__Bacteria;p__Actinobacteriota;c__Actinomycetia;o__Actinomycetales;f__Actinomycetaceae;g__Mobiluncus;s__	N/A	N/A	N/A	N/A	N/A	GCF_000146285.1	95	d__Bacteria;p__Actinobacteriota;c__Actinomycetia;o__Actinomycetales;f__Actinomycetaceae;g__Mobiluncus;s__Mobiluncus curtisii	85.17	0.91	d__Bacteria;p__Actinobacteriota;c__Actinomycetia;o__Actinomycetales;f__Actinomycetaceae;g__Mobiluncus;s__	taxonomic classification defined by topology and ANI	classification based on placement in class-level tree	GCF_009695935.1, s__Mobiluncus porci, 95.0, 77.58, 0.19; GCF_000160615.1, s__Mobiluncus mulieris, 95.0, 77.15, 0.13	57.19	11	0.990891	Genome not assigned to closest species as it falls outside its pre-defined ANI radius
M010F.bin.29	M010F	c__Epsilonproteobacteria (UID3065)	111	445	271	55	387	3	0	0	0	86.46	0.8	33.33		d__Bacteria;p__Campylobacterota;c__Campylobacteria;o__Campylobacterales;f__Campylobacteraceae;g__Campylobacter_B;s__Campylobacter_B hominis	GCF_000017585.1	95	d__Bacteria;p__Campylobacterota;c__Campylobacteria;o__Campylobacterales;f__Campylobacteraceae;g__Campylobacter_B;s__Campylobacter_B hominis	98.07	0.96	GCF_000017585.1	95	d__Bacteria;p__Campylobacterota;c__Campylobacteria;o__Campylobacterales;f__Campylobacteraceae;g__Campylobacter_B;s__Campylobacter_B hominis	98.07	0.96	d__Bacteria;p__Campylobacterota;c__Campylobacteria;o__Campylobacterales;f__Campylobacteraceae;g__Campylobacter_B;s__	taxonomic classification defined by topology and ANI	topological placement and ANI have congruent species assignments	GCF_013372225.1, s__Campylobacter_B ureolyticus, 95.0, 77.69, 0.23; GCF_000413435.1, s__Campylobacter_B ureolyticus_A, 95.0, 77.51, 0.22; GCA_017469645.1, s__Campylobacter_B sp017469645, 95.0, 77.3, 0.22; GCA_018374135.1, s__Campylobacter_B gracilis_A, 95.0, 76.78, 0.06; GCA_900539505.1, s__Campylobacter_B sp900539505, 95.0, 76.55, 0.07; GCF_013201895.1, s__Campylobacter_B blaseri, 95.0, 76.49, 0…	83.38	11	N/A	N/A
M010F.bin.3	M010F	o__Selenomonadales (UID1024)	64	334	167	115	216	3	0	0	0	69.64	1.27	0		d__Bacteria;p__Firmicutes_C;c__Negativicutes;o__Veillonellales;f__Megasphaeraceae;g__Megasphaera;s__Megasphaera sp001546855	GCF_001546855.1	95	d__Bacteria;p__Firmicutes_C;c__Negativicutes;o__Veillonellales;f__Megasphaeraceae;g__Megasphaera;s__Megasphaera sp001546855	99.96	1	GCF_001546855.1	95	d__Bacteria;p__Firmicutes_C;c__Negativicutes;o__Veillonellales;f__Megasphaeraceae;g__Megasphaera;s__Megasphaera sp001546855	99.96	1	d__Bacteria;p__Firmicutes_C;c__Negativicutes;o__Veillonellales;f__Megasphaeraceae;g__Megasphaera;s__	taxonomic classification defined by topology and ANI	topological placement and ANI have congruent species assignments	GCF_000455225.1, s__Megasphaera massiliensis, 95.0, 90.05, 0.96; GCA_002319965.1, s__Megasphaera sp002319965, 95.0, 90.01, 0.83; GCA_900539295.1, s__Megasphaera sp900539295, 95.0, 88.66, 0.93; GCF_000417505.1, s__Megasphaera sp000417505, 95.0, 82.48, 0.8; GCA_902388315.1, s__Megasphaera sp902388315, 95.0, 82.34, 0.64; GCF_003010495.1, s__Megasphaera elsdenii, 95.0, 82.19, 0.76; GCA_900548635.1, s…	56.1	11	N/A	N/A
M010F.bin.30	M010F	o__Clostridiales (UID1120)	304	250	143	24	210	16	0	0	0	96.62	5.73	81.25		d__Bacteria;p__Firmicutes_A;c__Clostridia;o__Tissierellales;f__Peptoniphilaceae;g__Peptoniphilus_C;s__Peptoniphilus_C sp902363535	GCA_902363535.1	95	d__Bacteria;p__Firmicutes_A;c__Clostridia;o__Tissierellales;f__Peptoniphilaceae;g__Peptoniphilus_C;s__Peptoniphilus_C sp902363535	96.61	0.86	GCA_902363535.1	95	d__Bacteria;p__Firmicutes_A;c__Clostridia;o__Tissierellales;f__Peptoniphilaceae;g__Peptoniphilus_C;s__Peptoniphilus_C sp902363535	96.61	0.86	d__Bacteria;p__Firmicutes_A;c__Clostridia;o__Tissierellales;f__Peptoniphilaceae;g__Peptoniphilus_C;s__	taxonomic classification defined by topology and ANI	topological placement and ANI have congruent species assignments	GCF_900343085.1, s__Peptoniphilus_C sp900343085, 95.0, 94.44, 0.84; GCF_900088125.1, s__Peptoniphilus_C pacaensis, 95.0, 86.53, 0.78; GCF_900155585.1, s__Peptoniphilus_C urinimassiliensis, 95.0, 85.64, 0.77; GCF_001553115.1, s__Peptoniphilus_C coxii, 95.0, 79.72, 0.44; GCF_903819165.1, s__Peptoniphilus_C nemausensis, 95.0, 79.31, 0.42; GCF_900638585.1, s__Peptoniphilus_C ivorii, 95.0, 77.94, 0.33	78.67	11	N/A	N/A
M010F.bin.4	M010F	o__Clostridiales (UID1120)	304	250	143	64	179	7	0	0	0	76.31	0.15	100		d__Bacteria;p__Firmicutes_A;c__Clostridia;o__Tissierellales;f__Peptoniphilaceae;g__Peptoniphilus_C;s__Peptoniphilus_C pacaensis	GCF_900088125.1	95	d__Bacteria;p__Firmicutes_A;c__Clostridia;o__Tissierellales;f__Peptoniphilaceae;g__Peptoniphilus_C;s__Peptoniphilus_C pacaensis	96.08	0.91	GCF_900088125.1	95	d__Bacteria;p__Firmicutes_A;c__Clostridia;o__Tissierellales;f__Peptoniphilaceae;g__Peptoniphilus_C;s__Peptoniphilus_C pacaensis	96.08	0.91	d__Bacteria;p__Firmicutes_A;c__Clostridia;o__Tissierellales;f__Peptoniphilaceae;g__Peptoniphilus_C;s__	taxonomic classification defined by topology and ANI	topological placement and ANI have congruent species assignments	GCF_900155585.1, s__Peptoniphilus_C urinimassiliensis, 95.0, 92.09, 0.88; GCF_900343085.1, s__Peptoniphilus_C sp900343085, 95.0, 85.72, 0.8; GCA_902363535.1, s__Peptoniphilus_C sp902363535, 95.0, 85.59, 0.8; GCF_001553115.1, s__Peptoniphilus_C coxii, 95.0, 79.19, 0.49; GCF_903819165.1, s__Peptoniphilus_C nemausensis, 95.0, 78.94, 0.48; GCF_900638585.1, s__Peptoniphilus_C ivorii, 95.0, 78.0, 0.33	69.42	11	N/A	N/A
M010F.bin.5	M010F	o__Clostridiales (UID1125)	128	313	164	45	261	6	1	0	0	94.51	2.95	0		d__Bacteria;p__Firmicutes_A;c__Clostridia;o__Tissierellales;f__Peptoniphilaceae;g__Finegoldia;s__Finegoldia magna	GCF_003182075.1	95	d__Bacteria;p__Firmicutes_A;c__Clostridia;o__Tissierellales;f__Peptoniphilaceae;g__Finegoldia;s__Finegoldia magna	96.24	0.84	GCF_003182075.1	95	d__Bacteria;p__Firmicutes_A;c__Clostridia;o__Tissierellales;f__Peptoniphilaceae;g__Finegoldia;s__Finegoldia magna	96.24	0.84	d__Bacteria;p__Firmicutes_A;c__Clostridia;o__Tissierellales;f__Peptoniphilaceae;g__Finegoldia;s__	taxonomic classification defined by topology and ANI	topological placement and ANI have congruent species assignments	GCF_000159695.1, s__Finegoldia magna_F, 95.0, 94.23, 0.84; GCA_018371055.1, s__Finegoldia magna_I, 95.0, 93.3, 0.72; GCA_900766215.1, s__Finegoldia sp900766215, 95.0, 92.22, 0.75; GCA_910589545.1, s__Finegoldia sp910589545, 95.0, 91.32, 0.8; GCF_000010185.1, s__Finegoldia magna_H, 95.0, 90.82, 0.83	78.67	11	N/A	N/A
M010F.bin.6	M010F	o__Clostridiales (UID1120)	304	250	143	4	246	0	0	0	0	97.55	0	0		d__Bacteria;p__Firmicutes_A;c__Clostridia;o__Tissierellales;f__Peptoniphilaceae;g__Fenollaria;s__Fenollaria massiliensis	GCF_000312505.2	95	d__Bacteria;p__Firmicutes_A;c__Clostridia;o__Tissierellales;f__Peptoniphilaceae;g__Fenollaria;s__Fenollaria massiliensis	96.72	0.91	GCF_000312505.2	95	d__Bacteria;p__Firmicutes_A;c__Clostridia;o__Tissierellales;f__Peptoniphilaceae;g__Fenollaria;s__Fenollaria massiliensis	96.72	0.91	d__Bacteria;p__Firmicutes_A;c__Clostridia;o__Tissierellales;f__Peptoniphilaceae;g__Fenollaria;s__	taxonomic classification defined by topology and ANI	topological placement and ANI have congruent species assignments	GCA_900539725.1, s__Fenollaria sp900539725, 95.0, 88.62, 0.81; GCA_900539225.1, s__Fenollaria sp900539225, 95.0, 88.5, 0.8; GCF_001457835.1, s__Fenollaria timonensis, 95.0, 88.33, 0.82; GCA_905332505.2, s__Fenollaria sp905332505, 95.0, 86.26, 0.79	96.05	11	N/A	N/A
M010F.bin.9	M010F	f__Bifidobacteriaceae (UID1462)	65	476	217	2	472	2	0	0	0	99.46	0.92	100		d__Bacteria;p__Actinobacteriota;c__Actinomycetia;o__Actinomycetales;f__Bifidobacteriaceae;g__Bifidobacterium;s__Bifidobacterium breve	GCF_001025175.1	95	d__Bacteria;p__Actinobacteriota;c__Actinomycetia;o__Actinomycetales;f__Bifidobacteriaceae;g__Bifidobacterium;s__Bifidobacterium breve	98.78	0.88	GCF_001025175.1	95	d__Bacteria;p__Actinobacteriota;c__Actinomycetia;o__Actinomycetales;f__Bifidobacteriaceae;g__Bifidobacterium;s__Bifidobacterium breve	98.78	0.88	d__Bacteria;p__Actinobacteriota;c__Actinomycetia;o__Actinomycetales;f__Bifidobacteriaceae;g__Bifidobacterium;s__	taxonomic classification defined by topology and ANI	topological placement and ANI have congruent species assignments	GCF_000269965.1, s__Bifidobacterium infantis, 95.0, 87.72, 0.71; GCF_000196555.1, s__Bifidobacterium longum, 95.0, 86.93, 0.66; GCF_018555355.1, s__Bifidobacterium sp018555355, 95.0, 83.13, 0.62; GCF_003129905.1, s__Bifidobacterium callitrichidarum, 95.0, 83.1, 0.6; GCF_000741695.1, s__Bifidobacterium reuteri, 95.0, 82.78, 0.58; GCF_002259745.1, s__Bifidobacterium myosotis, 95.0, 82.66, 0.58; GCF…	95.89	11	N/A	N/A
M011F.bin.2	M011F	f__Enterobacteriaceae (UID5121)	138	1160	336	16	1140	4	0	0	0	97.92	0.28	0		d__Bacteria;p__Proteobacteria;c__Gammaproteobacteria;o__Enterobacterales;f__Enterobacteriaceae;g__Klebsiella;s__Klebsiella variicola	GCF_000828055.2	95	d__Bacteria;p__Proteobacteria;c__Gammaproteobacteria;o__Enterobacterales;f__Enterobacteriaceae;g__Klebsiella;s__Klebsiella variicola	99.08	0.94	GCF_000828055.2	95	d__Bacteria;p__Proteobacteria;c__Gammaproteobacteria;o__Enterobacterales;f__Enterobacteriaceae;g__Klebsiella;s__Klebsiella variicola	99.08	0.94	d__Bacteria;p__Proteobacteria;c__Gammaproteobacteria;o__Enterobacterales;f__Enterobacteriaceae;g__Klebsiella;s__	taxonomic classification defined by topology and ANI	topological placement and ANI have congruent species assignments	GCF_000742135.1, s__Klebsiella pneumoniae, 95.216, 94.76, 0.86; GCF_900978845.1, s__Klebsiella africana, 95.216, 94.35, 0.89; GCF_000751755.1, s__Klebsiella quasipneumoniae, 95.0, 93.61, 0.87; GCF_000215745.1, s__Klebsiella aerogenes, 95.0, 86.2, 0.69; GCF_002925905.1, s__Klebsiella michiganensis, 95.0, 84.56, 0.75; GCF_900200035.1, s__Klebsiella grimontii, 95.0, 84.48, 0.75; GCF_006539725.1, s__…	95.08	11	N/A	N/A
M011F.bin.4	M011F	f__Bifidobacteriaceae (UID1462)	65	476	217	191	284	1	0	0	0	63.13	0.23	0		d__Bacteria;p__Actinobacteriota;c__Actinomycetia;o__Actinomycetales;f__Bifidobacteriaceae;g__Bifidobacterium;s__Bifidobacterium breve	GCF_001025175.1	95	d__Bacteria;p__Actinobacteriota;c__Actinomycetia;o__Actinomycetales;f__Bifidobacteriaceae;g__Bifidobacterium;s__Bifidobacterium breve	98.53	0.88	GCF_001025175.1	95	d__Bacteria;p__Actinobacteriota;c__Actinomycetia;o__Actinomycetales;f__Bifidobacteriaceae;g__Bifidobacterium;s__Bifidobacterium breve	98.53	0.88	d__Bacteria;p__Actinobacteriota;c__Actinomycetia;o__Actinomycetales;f__Bifidobacteriaceae;g__Bifidobacterium;s__	taxonomic classification defined by topology and ANI	topological placement and ANI have congruent species assignments	GCF_000269965.1, s__Bifidobacterium infantis, 95.0, 87.48, 0.68; GCF_000196555.1, s__Bifidobacterium longum, 95.0, 86.85, 0.66; GCF_000741695.1, s__Bifidobacterium reuteri, 95.0, 83.58, 0.6; GCF_003129905.1, s__Bifidobacterium callitrichidarum, 95.0, 83.3, 0.6; GCF_018555355.1, s__Bifidobacterium sp018555355, 95.0, 83.18, 0.64; GCF_012932375.1, s__Bifidobacterium sp012932375, 95.0, 82.73, 0.56; G…	63.07	11	N/A	N/A
M011F.bin.5	M011F	o__Lactobacillales (UID544)	293	475	267	0	475	0	0	0	0	100	0	0		d__Bacteria;p__Firmicutes;c__Bacilli;o__Lactobacillales;f__Streptococcaceae;g__Streptococcus;s__Streptococcus lutetiensis	GCF_900475675.1	95	d__Bacteria;p__Firmicutes;c__Bacilli;o__Lactobacillales;f__Streptococcaceae;g__Streptococcus;s__Streptococcus lutetiensis	99.21	0.9	GCF_900475675.1	95	d__Bacteria;p__Firmicutes;c__Bacilli;o__Lactobacillales;f__Streptococcaceae;g__Streptococcus;s__Streptococcus lutetiensis	99.21	0.9	d__Bacteria;p__Firmicutes;c__Bacilli;o__Lactobacillales;f__Streptococcaceae;g__Streptococcus;s__	taxonomic classification defined by topology and ANI	topological placement and ANI have congruent species assignments	GCF_000154985.1, s__Streptococcus infantarius, 95.0, 94.04, 0.84; GCF_900101445.1, s__Streptococcus equinus_B, 95.0, 93.31, 0.84; GCF_900104225.1, s__Streptococcus equinus_D, 95.0, 89.0, 0.8; GCF_016461705.1, s__Streptococcus vicugnae, 95.0, 88.87, 0.8; GCF_000187265.1, s__Streptococcus equinus, 95.0, 88.17, 0.79; GCA_900478025.1, s__Streptococcus pasteurianus, 96.1304, 85.11, 0.75; GCA_000283635…	98.31	11	N/A	N/A
M012F.bin.1	M012F	o__Clostridiales (UID1375)	50	332	124	78	242	12	0	0	0	88.64	3.72	0		d__Bacteria;p__Firmicutes_A;c__Clostridia;o__Clostridiales;f__Clostridiaceae;g__Clostridium_P;s__Clostridium_P perfringens	GCF_000013285.1	95	d__Bacteria;p__Firmicutes_A;c__Clostridia;o__Clostridiales;f__Clostridiaceae;g__Clostridium_P;s__Clostridium_P perfringens	96.82	0.81	GCF_000013285.1	95	d__Bacteria;p__Firmicutes_A;c__Clostridia;o__Clostridiales;f__Clostridiaceae;g__Clostridium_P;s__Clostridium_P perfringens	96.82	0.81	d__Bacteria;p__Firmicutes_A;c__Clostridia;o__Clostridiales;f__Clostridiaceae;g__Clostridium_P;s__	taxonomic classification defined by topology and ANI	topological placement and ANI have congruent species assignments	GCF_009295725.1, s__Clostridium_P tarantellae, 95.0, 78.17, 0.33; GCF_001403635.1, s__Clostridium_P massiliamazoniense, 95.0, 77.82, 0.25; GCF_900091705.1, s__Clostridium_P mediterraneense, 95.0, 77.65, 0.22; GCF_900456775.1, s__Clostridium_P ventriculi, 95.0, 77.52, 0.2	66.24	11	N/A	N/A
M012F.bin.10	M012F	o__Selenomonadales (UID1024)	64	334	167	145	189	0	0	0	0	64.35	0	0		d__Bacteria;p__Firmicutes_C;c__Negativicutes;o__Veillonellales;f__Veillonellaceae;g__Veillonella;s__Veillonella parvula_A	GCF_902810435.1	95.7953	d__Bacteria;p__Firmicutes_C;c__Negativicutes;o__Veillonellales;f__Veillonellaceae;g__Veillonella;s__Veillonella parvula_A	95.94	0.96	GCF_000024945.1	95.7953	d__Bacteria;p__Firmicutes_C;c__Negativicutes;o__Veillonellales;f__Veillonellaceae;g__Veillonella;s__Veillonella parvula	95.25	0.96	d__Bacteria;p__Firmicutes_C;c__Negativicutes;o__Veillonellales;f__Veillonellaceae;g__Veillonella;s__	ANI	topological placement and ANI have incongruent species assignments	GCA_900757715.1, s__Veillonella sp900757715, 95.4547, 93.11, 0.88; GCA_900556785.1, s__Veillonella sp900556785, 95.0, 87.48, 0.73; GCA_902834965.1, s__Veillonella sp902834965, 95.0, 87.12, 0.49; GCF_900637515.1, s__Veillonella dispar, 95.0, 86.67, 0.88; GCA_900765235.1, s__Veillonella sp900765235, 95.0, 86.66, 0.61; GCA_900549845.1, s__Veillonella sp900549845, 95.0, 86.65, 0.72; GCF_013393365.1, …	46.88	11	N/A	N/A
M012F.bin.12	M012F	f__Actinomycetaceae (UID1531)	42	420	211	11	408	1	0	0	0	95.26	0.47	0		d__Bacteria;p__Actinobacteriota;c__Actinomycetia;o__Actinomycetales;f__Actinomycetaceae;g__Pauljensenia;s__Pauljensenia sp018375675	GCA_018375675.1	95	d__Bacteria;p__Actinobacteriota;c__Actinomycetia;o__Actinomycetales;f__Actinomycetaceae;g__Pauljensenia;s__Pauljensenia sp018375675	97.83	0.9	GCA_018375675.1	95	d__Bacteria;p__Actinobacteriota;c__Actinomycetia;o__Actinomycetales;f__Actinomycetaceae;g__Pauljensenia;s__Pauljensenia sp018375675	97.83	0.9	d__Bacteria;p__Actinobacteriota;c__Actinomycetia;o__Actinomycetales;f__Actinomycetaceae;g__Pauljensenia;s__	taxonomic classification defined by topology and ANI	topological placement and ANI have congruent species assignments	GCA_018382595.1, s__Pauljensenia sp018382595, 95.0, 94.04, 0.87; GCA_001072465.1, s__Pauljensenia sp001072465, 95.0, 93.84, 0.92; GCF_005696695.1, s__Pauljensenia odontolytica_C, 95.0, 93.65, 0.93; GCF_001838165.1, s__Pauljensenia sp001838165, 95.0, 93.28, 0.92; GCF_009730335.1, s__Pauljensenia odontolytica_A, 95.0, 92.63, 0.92; GCF_001064145.1, s__Pauljensenia sp001064145, 95.0, 92.62, 0.88; GCF…	92.91	11	N/A	N/A
M012F.bin.14	M012F	o__Clostridiales (UID1125)	128	313	164	142	152	16	3	0	0	60.91	8.84	8		d__Bacteria;p__Firmicutes_A;c__Clostridia;o__Tissierellales;f__Peptoniphilaceae;g__Anaerococcus;s__Anaerococcus senegalensis	GCF_000321005.1	95	d__Bacteria;p__Firmicutes_A;c__Clostridia;o__Tissierellales;f__Peptoniphilaceae;g__Anaerococcus;s__Anaerococcus senegalensis	95.77	0.83	GCF_000321005.1	95	d__Bacteria;p__Firmicutes_A;c__Clostridia;o__Tissierellales;f__Peptoniphilaceae;g__Anaerococcus;s__Anaerococcus senegalensis	95.77	0.83	d__Bacteria;p__Firmicutes_A;c__Clostridia;o__Tissierellales;f__Peptoniphilaceae;g__Anaerococcus;s__	taxonomic classification defined by topology and ANI	topological placement and ANI have congruent species assignments	GCA_900550345.1, s__Anaerococcus sp900550345, 95.0, 94.27, 0.68; GCF_000173355.1, s__Anaerococcus hydrogenalis, 95.0, 88.54, 0.76; GCF_001182725.1, s__Anaerococcus jeddahensis, 95.0, 86.3, 0.77; GCF_001487145.1, s__Anaerococcus rubeinfantis, 95.0, 86.3, 0.75; GCF_000163295.1, s__Anaerococcus vaginalis, 96.6984, 86.24, 0.75; GCF_000311745.1, s__Anaerococcus obesiensis, 96.6984, 86.18, 0.74; GCA_01…	48.03	11	N/A	N/A
M012F.bin.15	M012F	o__Clostridiales (UID1125)	128	313	164	109	186	18	0	0	0	74.39	5.79	27.78		d__Bacteria;p__Firmicutes_A;c__Clostridia;o__Tissierellales;f__Peptoniphilaceae;g__Anaerococcus;s__	N/A	N/A	N/A	N/A	N/A	GCF_900626155.1	95	d__Bacteria;p__Firmicutes_A;c__Clostridia;o__Tissierellales;f__Peptoniphilaceae;g__Anaerococcus;s__Anaerococcus vaginimassiliensis	94.31	0.91	d__Bacteria;p__Firmicutes_A;c__Clostridia;o__Tissierellales;f__Peptoniphilaceae;g__Anaerococcus;s__	taxonomic classification defined by topology and ANI	classification based on placement in class-level tree	GCF_900290195.1, s__Anaerococcus marasmi, 95.0, 80.95, 0.49; GCF_000024105.1, s__Anaerococcus prevotii, 95.0, 80.76, 0.52; GCF_000159095.1, s__Anaerococcus tetradius, 95.0, 79.81, 0.5; GCF_900258475.1, s__Anaerococcus sp900258475, 95.0, 78.2, 0.27; GCF_900232825.1, s__Anaerococcus sp900232825, 95.0, 78.12, 0.23; GCF_000156575.1, s__Anaerococcus lactolyticus, 95.0, 78.1, 0.23; GCA_900550345.1, s__…	51.41	11	0.995724	Genome not assigned to closest species as it falls outside its pre-defined ANI radius
M012F.bin.16	M012F	o__Actinomycetales (UID1572)	580	286	171	52	233	1	0	0	0	80.6	0.06	100		d__Bacteria;p__Actinobacteriota;c__Actinomycetia;o__Actinomycetales;f__Dermabacteraceae;g__Dermabacter;s__Dermabacter hominis	GCF_001570785.1	95	d__Bacteria;p__Actinobacteriota;c__Actinomycetia;o__Actinomycetales;f__Dermabacteraceae;g__Dermabacter;s__Dermabacter hominis	96.3	0.92	GCF_001570785.1	95	d__Bacteria;p__Actinobacteriota;c__Actinomycetia;o__Actinomycetales;f__Dermabacteraceae;g__Dermabacter;s__Dermabacter hominis	96.3	0.92	d__Bacteria;p__Actinobacteriota;c__Actinomycetia;o__Actinomycetales;f__Dermabacteraceae;g__Dermabacter;s__	taxonomic classification defined by topology and ANI	topological placement and ANI have congruent species assignments	GCF_001678905.1, s__Dermabacter vaginalis, 95.0, 87.33, 0.9; GCF_001403775.1, s__Dermabacter massiliensis_A, 95.0, 84.82, 0.84	76.73	11	N/A	N/A
M012F.bin.17	M012F	g__Klebsiella (UID5140)	31	1312	336	75	1235	2	0	0	0	96.07	0.12	50		d__Bacteria;p__Proteobacteria;c__Gammaproteobacteria;o__Enterobacterales;f__Enterobacteriaceae;g__Klebsiella;s__Klebsiella pneumoniae	GCF_000742135.1	95.216	d__Bacteria;p__Proteobacteria;c__Gammaproteobacteria;o__Enterobacterales;f__Enterobacteriaceae;g__Klebsiella;s__Klebsiella pneumoniae	99.19	0.93	GCF_000742135.1	95.216	d__Bacteria;p__Proteobacteria;c__Gammaproteobacteria;o__Enterobacterales;f__Enterobacteriaceae;g__Klebsiella;s__Klebsiella pneumoniae	99.19	0.93	d__Bacteria;p__Proteobacteria;c__Gammaproteobacteria;o__Enterobacterales;f__Enterobacteriaceae;g__Klebsiella;s__	taxonomic classification defined by topology and ANI	topological placement and ANI have congruent species assignments	GCF_900978845.1, s__Klebsiella africana, 95.216, 95.24, 0.91; GCF_000828055.2, s__Klebsiella variicola, 95.0, 94.85, 0.92; GCF_000751755.1, s__Klebsiella quasipneumoniae, 95.0, 93.81, 0.9; GCF_000215745.1, s__Klebsiella aerogenes, 95.0, 86.01, 0.72; GCF_002925905.1, s__Klebsiella michiganensis, 95.0, 84.35, 0.77; GCF_900200035.1, s__Klebsiella grimontii, 95.0, 84.32, 0.78; GCF_004342285.1, s__Kle…	75.95	11	N/A	N/A
M012F.bin.20	M012F	f__Bifidobacteriaceae (UID1458)	77	464	220	7	455	2	0	0	0	98.64	0.19	0		d__Bacteria;p__Actinobacteriota;c__Actinomycetia;o__Actinomycetales;f__Bifidobacteriaceae;g__Bifidobacterium;s__Bifidobacterium pullorum_B	GCF_000741215.1	95	d__Bacteria;p__Actinobacteriota;c__Actinomycetia;o__Actinomycetales;f__Bifidobacteriaceae;g__Bifidobacterium;s__Bifidobacterium pullorum_B	96.66	0.81	GCF_000741215.1	95	d__Bacteria;p__Actinobacteriota;c__Actinomycetia;o__Actinomycetales;f__Bifidobacteriaceae;g__Bifidobacterium;s__Bifidobacterium pullorum_B	96.66	0.81	d__Bacteria;p__Actinobacteriota;c__Actinomycetia;o__Actinomycetales;f__Bifidobacteriaceae;g__Bifidobacterium;s__	taxonomic classification defined by topology and ANI	topological placement and ANI have congruent species assignments	GCF_000771405.1, s__Bifidobacterium pullorum, 95.0, 90.39, 0.78; GCF_016899725.1, s__Bifidobacterium pullorum_C, 95.0, 82.37, 0.57; GCF_003952945.1, s__Bifidobacterium samirii, 95.0, 82.31, 0.55; GCF_001042635.1, s__Bifidobacterium scardovii, 95.0, 82.17, 0.6; GCF_018555385.1, s__Bifidobacterium sp018555385, 95.0, 82.12, 0.53; GCF_010667645.1, s__Bifidobacterium platyrrhinorum, 95.0, 81.89, 0.54;…	93.09	11	N/A	N/A
M012F.bin.21	M012F	o__Lactobacillales (UID544)	293	475	267	50	425	0	0	0	0	90.17	0	0		d__Bacteria;p__Firmicutes;c__Bacilli;o__Lactobacillales;f__Enterococcaceae;g__Enterococcus;s__Enterococcus faecalis	GCF_000392875.1	95	d__Bacteria;p__Firmicutes;c__Bacilli;o__Lactobacillales;f__Enterococcaceae;g__Enterococcus;s__Enterococcus faecalis	98.78	0.9	GCF_000392875.1	95	d__Bacteria;p__Firmicutes;c__Bacilli;o__Lactobacillales;f__Enterococcaceae;g__Enterococcus;s__Enterococcus faecalis	98.78	0.9	d__Bacteria;p__Firmicutes;c__Bacilli;o__Lactobacillales;f__Enterococcaceae;g__Enterococcus;s__	taxonomic classification defined by topology and ANI	topological placement and ANI have congruent species assignments	GCF_017377505.1, s__Enterococcus sp017377505, 95.0, 78.71, 0.25; GCF_002140715.1, s__Enterococcus sp002140715, 95.0, 78.56, 0.26; GCF_000407165.1, s__Enterococcus haemoperoxidus, 95.0, 78.54, 0.27; GCF_002148425.1, s__Enterococcus sp002148425, 95.0, 78.53, 0.27; GCF_001465345.1, s__Enterococcus rotai, 95.0, 78.52, 0.26; GCF_001730295.1, s__Enterococcus plantarum, 95.0, 78.52, 0.25; GCF_001730285.…	84.35	11	N/A	N/A
M012F.bin.3	M012F	f__Enterobacteriaceae (UID5121)	138	1161	336	133	1025	3	0	0	0	91.76	0.5	33.33		d__Bacteria;p__Proteobacteria;c__Gammaproteobacteria;o__Enterobacterales;f__Enterobacteriaceae;g__Cronobacter;s__Cronobacter sakazakii	GCF_000982825.1	95	d__Bacteria;p__Proteobacteria;c__Gammaproteobacteria;o__Enterobacterales;f__Enterobacteriaceae;g__Cronobacter;s__Cronobacter sakazakii	97.86	0.95	GCF_000982825.1	95	d__Bacteria;p__Proteobacteria;c__Gammaproteobacteria;o__Enterobacterales;f__Enterobacteriaceae;g__Cronobacter;s__Cronobacter sakazakii	97.86	0.95	d__Bacteria;p__Proteobacteria;c__Gammaproteobacteria;o__Enterobacterales;f__Enterobacteriaceae;g__Cronobacter;s__	taxonomic classification defined by topology and ANI	topological placement and ANI have congruent species assignments	GCF_001277215.2, s__Cronobacter malonaticus, 95.0, 95.01, 0.93; GCF_001277175.1, s__Cronobacter universalis, 95.0, 93.69, 0.93; GCA_000027065.2, s__Cronobacter turicensis, 95.0, 92.28, 0.92; GCF_001277195.1, s__Cronobacter muytjensii, 95.0, 89.39, 0.89; GCF_001277235.1, s__Cronobacter dublinensis, 95.0, 89.3, 0.91; GCF_001277255.1, s__Cronobacter condimenti, 95.0, 87.72, 0.87	66.82	11	N/A	N/A
M012F.bin.4	M012F	o__Clostridiales (UID1120)	304	250	143	79	171	0	0	0	0	60.84	0	0		d__Bacteria;p__Firmicutes_A;c__Clostridia;o__Tissierellales;f__Peptoniphilaceae;g__Peptoniphilus_A;s__Peptoniphilus_A harei	GCF_900454685.1	95	d__Bacteria;p__Firmicutes_A;c__Clostridia;o__Tissierellales;f__Peptoniphilaceae;g__Peptoniphilus_A;s__Peptoniphilus_A harei	96.93	0.88	GCF_900454685.1	95	d__Bacteria;p__Firmicutes_A;c__Clostridia;o__Tissierellales;f__Peptoniphilaceae;g__Peptoniphilus_A;s__Peptoniphilus_A harei	96.93	0.88	d__Bacteria;p__Firmicutes_A;c__Clostridia;o__Tissierellales;f__Peptoniphilaceae;g__Peptoniphilus_A;s__	taxonomic classification defined by topology and ANI	topological placement and ANI have congruent species assignments	GCF_000183565.1, s__Peptoniphilus_A harei_A, 95.0, 89.46, 0.8; GCF_900176605.1, s__Peptoniphilus_A vaginalis, 95.0, 88.34, 0.74; GCF_001517665.2, s__Peptoniphilus_A phoceensis, 96.7724, 85.25, 0.73; GCF_000312025.1, s__Peptoniphilus_A timonensis, 96.7724, 84.86, 0.74; GCF_016908115.1, s__Peptoniphilus_A gorbachii, 95.0, 83.47, 0.68; GCF_000311825.1, s__Peptoniphilus_A grossensis, 95.0, 83.32, 0.7…	61.78	11	N/A	N/A
M012F.bin.7	M012F	o__Clostridiales (UID1125)	128	313	164	38	253	21	1	0	0	87.35	3.8	29.17		d__Bacteria;p__Firmicutes_A;c__Clostridia;o__Tissierellales;f__Peptoniphilaceae;g__Anaerococcus;s__Anaerococcus octavius	GCF_900445265.1	95	d__Bacteria;p__Firmicutes_A;c__Clostridia;o__Tissierellales;f__Peptoniphilaceae;g__Anaerococcus;s__Anaerococcus octavius	98.44	0.92	GCF_900445265.1	95	d__Bacteria;p__Firmicutes_A;c__Clostridia;o__Tissierellales;f__Peptoniphilaceae;g__Anaerococcus;s__Anaerococcus octavius	98.44	0.92	d__Bacteria;p__Firmicutes_A;c__Clostridia;o__Tissierellales;f__Peptoniphilaceae;g__Anaerococcus;s__	taxonomic classification defined by topology and ANI	topological placement and ANI have congruent species assignments	GCF_016798225.1, s__Anaerococcus sp900541365, 95.0, 83.5, 0.73; GCF_017874535.1, s__Anaerococcus nagyae, 95.0, 81.67, 0.54; GCF_000312365.2, s__Anaerococcus provencensis, 95.0, 80.23, 0.45; GCF_900128425.1, s__Anaerococcus urinomassiliensis, 95.0, 79.49, 0.46; GCF_000024105.1, s__Anaerococcus prevotii, 95.0, 79.32, 0.19; GCF_900626155.1, s__Anaerococcus vaginimassiliensis, 95.0, 79.09, 0.26; GCF_…	78.65	11	N/A	N/A
M012F.bin.8	M012F	o__Clostridiales (UID1125)	128	313	164	51	260	2	0	0	0	92.13	0.91	0		d__Bacteria;p__Firmicutes_A;c__Clostridia;o__Tissierellales;f__Peptoniphilaceae;g__Anaerococcus;s__	N/A	N/A	N/A	N/A	N/A	N/A	N/A	N/A	N/A	N/A	d__Bacteria;p__Firmicutes_A;c__Clostridia;o__Tissierellales;f__Peptoniphilaceae;g__Anaerococcus;s__	taxonomic classification defined by topology and ANI	classification based on placement in class-level tree	GCF_000024105.1, s__Anaerococcus prevotii, 95.0, 91.47, 0.89; GCF_900290195.1, s__Anaerococcus marasmi, 95.0, 90.79, 0.89; GCF_000159095.1, s__Anaerococcus tetradius, 95.0, 80.65, 0.54; GCF_900626155.1, s__Anaerococcus vaginimassiliensis, 95.0, 80.38, 0.47; GCF_900258475.1, s__Anaerococcus sp900258475, 95.0, 78.66, 0.28; GCF_000312365.2, s__Anaerococcus provencensis, 95.0, 78.43, 0.23; GCA_900551…	75.4	11	0.989506	Genome not assigned to closest species as it falls outside its pre-defined ANI radius
M012F.bin.9	M012F	f__Actinomycetaceae (UID1531)	42	420	211	154	263	3	0	0	0	62.32	1.42	0		d__Bacteria;p__Actinobacteriota;c__Actinomycetia;o__Actinomycetales;f__Actinomycetaceae;g__Winkia;s__Winkia neuii	GCF_000420405.1	95	d__Bacteria;p__Actinobacteriota;c__Actinomycetia;o__Actinomycetales;f__Actinomycetaceae;g__Winkia;s__Winkia neuii	99.91	0.9	GCF_000420405.1	95	d__Bacteria;p__Actinobacteriota;c__Actinomycetia;o__Actinomycetales;f__Actinomycetaceae;g__Winkia;s__Winkia neuii	99.91	0.9	d__Bacteria;p__Actinobacteriota;c__Actinomycetia;o__Actinomycetales;f__Actinomycetaceae;g__Winkia;s__	taxonomic classification defined by topology and ANI	topological placement and ANI have congruent species assignments	GCF_002849225.1, s__Winkia sp002849225, 95.0, 82.28, 0.52	60.11	11	N/A	N/A
M013F.bin.1	M013F	f__Enterobacteriaceae (UID5121)	138	1160	336	71	1071	18	0	0	0	97.18	1.62	55.56		d__Bacteria;p__Proteobacteria;c__Gammaproteobacteria;o__Enterobacterales;f__Enterobacteriaceae;g__Klebsiella;s__Klebsiella variicola	GCF_000828055.2	95	d__Bacteria;p__Proteobacteria;c__Gammaproteobacteria;o__Enterobacterales;f__Enterobacteriaceae;g__Klebsiella;s__Klebsiella variicola	99.07	0.9	GCF_000828055.2	95	d__Bacteria;p__Proteobacteria;c__Gammaproteobacteria;o__Enterobacterales;f__Enterobacteriaceae;g__Klebsiella;s__Klebsiella variicola	99.07	0.9	d__Bacteria;p__Proteobacteria;c__Gammaproteobacteria;o__Enterobacterales;f__Enterobacteriaceae;g__Klebsiella;s__	taxonomic classification defined by topology and ANI	topological placement and ANI have congruent species assignments	GCF_000742135.1, s__Klebsiella pneumoniae, 95.216, 94.48, 0.82; GCF_900978845.1, s__Klebsiella africana, 95.216, 94.1, 0.83; GCF_000751755.1, s__Klebsiella quasipneumoniae, 95.0, 93.4, 0.85; GCF_000215745.1, s__Klebsiella aerogenes, 95.0, 86.05, 0.66; GCF_002925905.1, s__Klebsiella michiganensis, 95.0, 85.0, 0.73; GCF_900200035.1, s__Klebsiella grimontii, 95.0, 84.5, 0.73; GCF_001598695.1, s__Kle…	76.15	11	N/A	N/A
M013F.bin.5	M013F	f__Streptococcaceae (UID545)	240	524	282	47	471	6	0	0	0	93.03	1.11	0		d__Bacteria;p__Firmicutes;c__Bacilli;o__Lactobacillales;f__Streptococcaceae;g__Streptococcus;s__Streptococcus agalactiae	GCF_000186445.1	95	d__Bacteria;p__Firmicutes;c__Bacilli;o__Lactobacillales;f__Streptococcaceae;g__Streptococcus;s__Streptococcus agalactiae	98.55	0.88	GCF_000186445.1	95	d__Bacteria;p__Firmicutes;c__Bacilli;o__Lactobacillales;f__Streptococcaceae;g__Streptococcus;s__Streptococcus agalactiae	98.55	0.88	d__Bacteria;p__Firmicutes;c__Bacilli;o__Lactobacillales;f__Streptococcaceae;g__Streptococcus;s__	taxonomic classification defined by topology and ANI	topological placement and ANI have congruent species assignments	GCF_002055535.1, s__Streptococcus pyogenes, 95.0, 82.35, 0.24; GCF_016908645.1, s__Streptococcus loxodontisalivarius, 95.0, 80.23, 0.17; GCF_900459225.1, s__Streptococcus dysgalactiae, 95.0, 79.53, 0.22; GCF_009738225.1, s__Streptococcus sp001556435, 95.0, 79.26, 0.14; GCF_010604095.1, s__Streptococcus sp000187445, 95.0, 79.19, 0.13; GCF_000188055.2, s__Streptococcus urinalis, 95.0, 79.11, 0.24; …	85.7	11	N/A	N/A
M013F.bin.6	M013F	f__Actinomycetaceae (UID1531)	42	420	211	1	418	1	0	0	0	99.53	0.47	0		d__Bacteria;p__Actinobacteriota;c__Actinomycetia;o__Actinomycetales;f__Actinomycetaceae;g__Varibaculum;s__Varibaculum massiliense	GCF_900106855.1	95	d__Bacteria;p__Actinobacteriota;c__Actinomycetia;o__Actinomycetales;f__Actinomycetaceae;g__Varibaculum;s__Varibaculum massiliense	97.01	0.87	GCF_900106855.1	95	d__Bacteria;p__Actinobacteriota;c__Actinomycetia;o__Actinomycetales;f__Actinomycetaceae;g__Varibaculum;s__Varibaculum massiliense	97.01	0.87	d__Bacteria;p__Actinobacteriota;c__Actinomycetia;o__Actinomycetales;f__Actinomycetaceae;g__Varibaculum;s__	taxonomic classification defined by topology and ANI	topological placement and ANI have congruent species assignments	GCA_905332515.2, s__Varibaculum sp905332515, 95.0, 88.6, 0.84; GCF_002848005.1, s__Varibaculum cambriense_B, 95.0, 86.41, 0.73; GCF_000420065.1, s__Varibaculum cambriense, 95.0, 85.85, 0.75; GCF_900604285.1, s__Varibaculum vaginae, 95.0, 84.54, 0.82; GCA_000508625.1, s__Varibaculum cambriense_A, 95.0, 83.81, 0.68; GCA_900120415.1, s__Varibaculum timonense_A, 95.0, 81.56, 0.54	96.8	11	N/A	N/A
M013F.bin.7	M013F	g__Prevotella (UID2721)	65	530	280	20	509	1	0	0	0	95.34	0.12	0		d__Bacteria;p__Bacteroidota;c__Bacteroidia;o__Bacteroidales;f__Bacteroidaceae;g__Prevotella;s__Prevotella buccalis	GCF_000177075.1	95	d__Bacteria;p__Bacteroidota;c__Bacteroidia;o__Bacteroidales;f__Bacteroidaceae;g__Prevotella;s__Prevotella buccalis	95.18	0.8	GCF_000177075.1	95	d__Bacteria;p__Bacteroidota;c__Bacteroidia;o__Bacteroidales;f__Bacteroidaceae;g__Prevotella;s__Prevotella buccalis	95.18	0.8	d__Bacteria;p__Bacteroidota;c__Bacteroidia;o__Bacteroidales;f__Bacteroidaceae;g__Prevotella;s__	taxonomic classification defined by topology and ANI	topological placement and ANI have congruent species assignments	GCA_900547085.1, s__Prevotella sp900547085, 95.0, 94.75, 0.83; GCF_000479005.1, s__Prevotella sp000479005, 95.0, 93.44, 0.76; GCF_000455445.1, s__Prevotella timonensis, 95.0025, 84.73, 0.41; GCF_000762405.1, s__Prevotella timonensis_A, 95.0025, 84.24, 0.4; GCF_000613405.1, s__Prevotella enoeca, 95.0, 80.26, 0.09; GCF_000185845.1, s__Prevotella salivae, 95.0, 80.08, 0.07; GCF_000379965.1, s__Prevo…	95.14	11	N/A	N/A
M013F.bin.8	M013F	f__Actinomycetaceae (UID1531)	42	420	211	7	409	4	0	0	0	98.1	1.66	0		d__Bacteria;p__Actinobacteriota;c__Actinomycetia;o__Actinomycetales;f__Actinomycetaceae;g__Pauljensenia;s__Pauljensenia radingae_A	GCA_900106055.1	95	d__Bacteria;p__Actinobacteriota;c__Actinomycetia;o__Actinomycetales;f__Actinomycetaceae;g__Pauljensenia;s__Pauljensenia radingae_A	98.84	0.96	GCA_900106055.1	95	d__Bacteria;p__Actinobacteriota;c__Actinomycetia;o__Actinomycetales;f__Actinomycetaceae;g__Pauljensenia;s__Pauljensenia radingae_A	98.84	0.96	d__Bacteria;p__Actinobacteriota;c__Actinomycetia;o__Actinomycetales;f__Actinomycetaceae;g__Pauljensenia;s__	taxonomic classification defined by topology and ANI	topological placement and ANI have congruent species assignments	GCF_900155605.1, s__Pauljensenia marseillensis, 95.0, 78.24, 0.08; GCF_013407865.1, s__Pauljensenia turicensis, 95.0, 77.95, 0.11; GCF_000758755.1, s__Pauljensenia sp000758755, 95.0, 77.63, 0.09; GCF_000185285.1, s__Pauljensenia sp000185285, 95.0, 77.54, 0.1; GCF_014208035.1, s__Pauljensenia hyovaginalis, 95.0, 77.4, 0.12; GCA_900541895.1, s__Pauljensenia sp900541895, 95.0, 77.4, 0.09; GCF_005696…	94.22	11	N/A	N/A
M014F.bin.1	M014F	g__Prevotella (UID2724)	55	567	296	158	408	1	0	0	0	70.32	0.34	0		d__Bacteria;p__Bacteroidota;c__Bacteroidia;o__Bacteroidales;f__Bacteroidaceae;g__Prevotella;s__Prevotella corporis	GCF_000430525.1	95	d__Bacteria;p__Bacteroidota;c__Bacteroidia;o__Bacteroidales;f__Bacteroidaceae;g__Prevotella;s__Prevotella corporis	98.39	0.91	GCF_000430525.1	95	d__Bacteria;p__Bacteroidota;c__Bacteroidia;o__Bacteroidales;f__Bacteroidaceae;g__Prevotella;s__Prevotella corporis	98.39	0.91	d__Bacteria;p__Bacteroidota;c__Bacteroidia;o__Bacteroidales;f__Bacteroidaceae;g__Prevotella;s__	taxonomic classification defined by topology and ANI	topological placement and ANI have congruent species assignments	GCF_008016795.1, s__Prevotella brunnea, 95.0, 84.77, 0.47; GCF_000262545.1, s__Prevotella bivia, 95.0, 81.92, 0.12; GCF_001553265.1, s__Prevotella sp001553265, 95.0, 81.29, 0.09; GCF_900155655.1, s__Prevotella ihumii, 95.0, 81.18, 0.24; GCF_000613345.1, s__Prevotella disiens, 95.0, 81.0, 0.2; GCF_000378745.1, s__Prevotella amnii, 95.0, 80.97, 0.1; GCF_003043925.1, s__Prevotella sp003043925, 95.0,…	74.78	11	N/A	N/A
M014F.bin.10	M014F	o__Clostridiales (UID1125)	128	313	164	2	308	3	0	0	0	99.19	1.34	0		d__Bacteria;p__Firmicutes_A;c__Clostridia;o__Tissierellales;f__Peptoniphilaceae;g__Anaerococcus;s__Anaerococcus vaginalis	GCF_000163295.1	96.6984	d__Bacteria;p__Firmicutes_A;c__Clostridia;o__Tissierellales;f__Peptoniphilaceae;g__Anaerococcus;s__Anaerococcus vaginalis	96.87	0.9	N/A	N/A	N/A	N/A	N/A	d__Bacteria;p__Firmicutes_A;c__Clostridia;o__Tissierellales;f__Peptoniphilaceae;g__Anaerococcus;s__	ANI	topological placement and ANI have incongruent species assignments	GCF_000163295.1, s__Anaerococcus vaginalis, 96.6984, 96.87, 0.9; GCF_000311745.1, s__Anaerococcus obesiensis, 96.6984, 96.78, 0.92; GCA_018363915.1, s__Anaerococcus vaginalis_C, 96.5262, 96.78, 0.85; GCF_001487145.1, s__Anaerococcus rubeinfantis, 95.0, 88.3, 0.76; GCF_001182725.1, s__Anaerococcus jeddahensis, 95.0, 87.99, 0.77; GCF_000307225.1, s__Anaerococcus vaginalis_B, 95.0, 87.29, 0.76; GCA_…	94.5	11	N/A	N/A
M014F.bin.3	M014F	f__Enterobacteriaceae (UID5121)	138	1162	336	32	1127	3	0	0	0	98.87	0.2	0		d__Bacteria;p__Proteobacteria;c__Gammaproteobacteria;o__Enterobacterales;f__Enterobacteriaceae;g__Klebsiella;s__Klebsiella pneumoniae	GCF_000742135.1	95.216	d__Bacteria;p__Proteobacteria;c__Gammaproteobacteria;o__Enterobacterales;f__Enterobacteriaceae;g__Klebsiella;s__Klebsiella pneumoniae	99.09	0.92	GCF_000742135.1	95.216	d__Bacteria;p__Proteobacteria;c__Gammaproteobacteria;o__Enterobacterales;f__Enterobacteriaceae;g__Klebsiella;s__Klebsiella pneumoniae	99.09	0.92	d__Bacteria;p__Proteobacteria;c__Gammaproteobacteria;o__Enterobacterales;f__Enterobacteriaceae;g__Klebsiella;s__	taxonomic classification defined by topology and ANI	topological placement and ANI have congruent species assignments	GCF_900978845.1, s__Klebsiella africana, 95.216, 95.35, 0.89; GCF_000828055.2, s__Klebsiella variicola, 95.0, 94.91, 0.9; GCF_000751755.1, s__Klebsiella quasipneumoniae, 95.0, 93.91, 0.88; GCF_000215745.1, s__Klebsiella aerogenes, 95.0, 86.03, 0.73; GCF_002925905.1, s__Klebsiella michiganensis, 95.0, 84.49, 0.76; GCF_900200035.1, s__Klebsiella grimontii, 95.0, 84.4, 0.76; GCF_004342285.1, s__Kleb…	87.05	11	N/A	N/A
M014F.bin.4	M014F	o__Selenomonadales (UID1024)	64	334	167	0	334	0	0	0	0	100	0	0		d__Bacteria;p__Firmicutes_C;c__Negativicutes;o__Veillonellales;f__Veillonellaceae;g__Veillonella;s__Veillonella parvula_A	GCF_902810435.1	95.7953	d__Bacteria;p__Firmicutes_C;c__Negativicutes;o__Veillonellales;f__Veillonellaceae;g__Veillonella;s__Veillonella parvula_A	96.5	0.93	GCF_000024945.1	95.7953	d__Bacteria;p__Firmicutes_C;c__Negativicutes;o__Veillonellales;f__Veillonellaceae;g__Veillonella;s__Veillonella parvula	95.63	0.94	d__Bacteria;p__Firmicutes_C;c__Negativicutes;o__Veillonellales;f__Veillonellaceae;g__Veillonella;s__	ANI	topological placement and ANI have incongruent species assignments	GCA_900757715.1, s__Veillonella sp900757715, 95.4547, 93.98, 0.76; GCA_900556785.1, s__Veillonella sp900556785, 95.0, 88.34, 0.84; GCA_900552445.1, s__Veillonella sp900552445, 95.0, 87.7, 0.91; GCA_902834965.1, s__Veillonella sp902834965, 95.0, 87.57, 0.86; GCA_900765235.1, s__Veillonella sp900765235, 95.0, 87.35, 0.85; GCA_900549845.1, s__Veillonella sp900549845, 95.0, 87.24, 0.85; GCF_900637515…	97.14	11	N/A	N/A
M014F.bin.5	M014F	f__Enterobacteriaceae (UID5124)	134	1173	336	35	1136	2	0	0	0	99.33	0.19	0		d__Bacteria;p__Proteobacteria;c__Gammaproteobacteria;o__Enterobacterales;f__Enterobacteriaceae;g__Escherichia;s__Escherichia coli	GCF_003697165.2	95	d__Bacteria;p__Proteobacteria;c__Gammaproteobacteria;o__Enterobacterales;f__Enterobacteriaceae;g__Escherichia;s__Escherichia coli	98.75	0.93	GCF_003697165.2	95	d__Bacteria;p__Proteobacteria;c__Gammaproteobacteria;o__Enterobacterales;f__Enterobacteriaceae;g__Escherichia;s__Escherichia coli	98.75	0.93	d__Bacteria;p__Proteobacteria;c__Gammaproteobacteria;o__Enterobacterales;f__Enterobacteriaceae;g__Escherichia;s__	taxonomic classification defined by topology and ANI	topological placement and ANI have congruent species assignments	GCF_002965065.1, s__Escherichia sp002965065, 95.0, 94.29, 0.78; GCF_902498915.1, s__Escherichia ruysiae, 95.0, 92.73, 0.81; GCF_004211955.1, s__Escherichia sp004211955, 95.0, 92.63, 0.79; GCF_005843885.1, s__Escherichia sp005843885, 95.0, 92.5, 0.83; GCF_011881725.1, s__Escherichia coli_E, 95.0, 92.23, 0.85; GCF_001660175.1, s__Escherichia sp001660175, 95.0, 91.77, 0.83; GCF_002900365.1, s__Esche…	91.92	11	N/A	N/A
M014F.bin.6	M014F	o__Lactobacillales (UID544)	293	475	267	132	343	0	0	0	0	77.43	0	0		d__Bacteria;p__Firmicutes;c__Bacilli;o__Lactobacillales;f__Enterococcaceae;g__Enterococcus;s__Enterococcus faecalis	GCF_000392875.1	95	d__Bacteria;p__Firmicutes;c__Bacilli;o__Lactobacillales;f__Enterococcaceae;g__Enterococcus;s__Enterococcus faecalis	99.94	0.96	GCF_000392875.1	95	d__Bacteria;p__Firmicutes;c__Bacilli;o__Lactobacillales;f__Enterococcaceae;g__Enterococcus;s__Enterococcus faecalis	99.94	0.96	d__Bacteria;p__Firmicutes;c__Bacilli;o__Lactobacillales;f__Enterococcaceae;g__Enterococcus;s__	taxonomic classification defined by topology and ANI	topological placement and ANI have congruent species assignments	GCF_002148425.1, s__Enterococcus sp002148425, 95.0, 78.29, 0.26; GCF_017377505.1, s__Enterococcus sp017377505, 95.0, 78.19, 0.25; GCF_001465345.1, s__Enterococcus rotai, 95.0, 78.12, 0.26; GCF_000407165.1, s__Enterococcus haemoperoxidus, 95.0, 78.1, 0.27; GCF_001730295.1, s__Enterococcus plantarum, 95.0, 78.06, 0.24; GCF_002141365.1, s__Enterococcus sp002141365, 95.0, 78.03, 0.26; GCF_002140715.1…	61.12	11	N/A	N/A
M014F.bin.8	M014F	o__Clostridiales (UID1375)	50	332	124	3	325	3	1	0	0	97.98	2.03	0		d__Bacteria;p__Firmicutes_A;c__Clostridia;o__Clostridiales;f__Clostridiaceae;g__Clostridium;s__Clostridium sp900547475	GCA_900547475.1	95	d__Bacteria;p__Firmicutes_A;c__Clostridia;o__Clostridiales;f__Clostridiaceae;g__Clostridium;s__Clostridium sp900547475	97.5	0.82	GCA_900547475.1	95	d__Bacteria;p__Firmicutes_A;c__Clostridia;o__Clostridiales;f__Clostridiaceae;g__Clostridium;s__Clostridium sp900547475	97.5	0.82	d__Bacteria;p__Firmicutes_A;c__Clostridia;o__Clostridiales;f__Clostridiaceae;g__Clostridium;s__	taxonomic classification defined by topology and ANI	topological placement and ANI have congruent species assignments	GCF_004353185.1, s__Clostridium cuniculi, 95.0, 92.06, 0.76; GCA_900543325.1, s__Clostridium sp900543325, 95.0, 90.17, 0.71; GCF_015555905.1, s__Clostridium sp015555905, 95.0, 90.02, 0.67; GCA_900766315.1, s__Clostridium sp900766315, 95.0, 86.79, 0.68; GCA_910588715.1, s__Clostridium sp910588715, 95.0, 86.51, 0.73; GCF_015667795.1, s__Clostridium sp015667795, 95.0, 86.34, 0.74; GCA_017383505.1, s…	92.55	11	N/A	N/A
M015F.bin.10	M015F	o__Clostridiales (UID1120)	304	250	143	11	239	0	0	0	0	96.5	0	0		d__Bacteria;p__Firmicutes_A;c__Clostridia;o__Peptostreptococcales;f__Peptostreptococcaceae;g__Peptostreptococcus;s__Peptostreptococcus anaerobius	GCF_000381525.1	95	d__Bacteria;p__Firmicutes_A;c__Clostridia;o__Peptostreptococcales;f__Peptostreptococcaceae;g__Peptostreptococcus;s__Peptostreptococcus anaerobius	99.23	0.95	GCF_000381525.1	95	d__Bacteria;p__Firmicutes_A;c__Clostridia;o__Peptostreptococcales;f__Peptostreptococcaceae;g__Peptostreptococcus;s__Peptostreptococcus anaerobius	99.23	0.95	d__Bacteria;p__Firmicutes_A;c__Clostridia;o__Peptostreptococcales;f__Peptostreptococcaceae;g__Peptostreptococcus;s__	taxonomic classification defined by topology and ANI	topological placement and ANI have congruent species assignments	GCF_000758885.1, s__Peptostreptococcus sp000758885, 95.0, 79.52, 0.31; GCF_000147675.1, s__Peptostreptococcus stomatis, 95.0, 79.16, 0.29; GCF_009695815.1, s__Peptostreptococcus porci, 95.0, 79.08, 0.15; GCA_900759325.1, s__Peptostreptococcus sp900759325, 95.0, 78.75, 0.27; GCF_003012055.1, s__Peptostreptococcus russellii, 95.0, 78.74, 0.26; GCF_900110295.1, s__Peptostreptococcus russellii_A, 95.…	88.2	11	N/A	N/A
M015F.bin.11	M015F	g__Prevotella (UID2724)	55	567	296	165	401	1	0	0	0	65.88	0.01	100		d__Bacteria;p__Bacteroidota;c__Bacteroidia;o__Bacteroidales;f__Bacteroidaceae;g__Prevotella;s__Prevotella bivia	GCF_000262545.1	95	d__Bacteria;p__Bacteroidota;c__Bacteroidia;o__Bacteroidales;f__Bacteroidaceae;g__Prevotella;s__Prevotella bivia	98.82	0.97	GCF_000262545.1	95	d__Bacteria;p__Bacteroidota;c__Bacteroidia;o__Bacteroidales;f__Bacteroidaceae;g__Prevotella;s__Prevotella bivia	98.82	0.97	d__Bacteria;p__Bacteroidota;c__Bacteroidia;o__Bacteroidales;f__Bacteroidaceae;g__Prevotella;s__	taxonomic classification defined by topology and ANI	topological placement and ANI have congruent species assignments	GCF_900155655.1, s__Prevotella ihumii, 95.0, 80.51, 0.22; GCF_000430525.1, s__Prevotella corporis, 95.0, 80.48, 0.12; GCF_000378745.1, s__Prevotella amnii, 95.0, 79.86, 0.36; GCF_001553265.1, s__Prevotella sp001553265, 95.0, 79.75, 0.13; GCF_900454835.1, s__Prevotella denticola, 95.0, 79.3, 0.09; GCF_000613345.1, s__Prevotella disiens, 95.0, 79.24, 0.18; GCF_000220255.1, s__Prevotella pallens, 95…	76.19	11	N/A	N/A
M015F.bin.12	M015F	f__Actinomycetaceae (UID1531)	42	420	211	23	395	2	0	0	0	92.18	0.63	0		d__Bacteria;p__Actinobacteriota;c__Actinomycetia;o__Actinomycetales;f__Actinomycetaceae;g__Pauljensenia;s__Pauljensenia radingae_A	GCA_900106055.1	95	d__Bacteria;p__Actinobacteriota;c__Actinomycetia;o__Actinomycetales;f__Actinomycetaceae;g__Pauljensenia;s__Pauljensenia radingae_A	98.65	0.91	GCA_900106055.1	95	d__Bacteria;p__Actinobacteriota;c__Actinomycetia;o__Actinomycetales;f__Actinomycetaceae;g__Pauljensenia;s__Pauljensenia radingae_A	98.65	0.91	d__Bacteria;p__Actinobacteriota;c__Actinomycetia;o__Actinomycetales;f__Actinomycetaceae;g__Pauljensenia;s__	taxonomic classification defined by topology and ANI	topological placement and ANI have congruent species assignments	GCF_900155605.1, s__Pauljensenia marseillensis, 95.0, 78.37, 0.07; GCF_000758755.1, s__Pauljensenia sp000758755, 95.0, 78.27, 0.07; GCF_013407865.1, s__Pauljensenia turicensis, 95.0, 78.14, 0.12; GCF_000185285.1, s__Pauljensenia sp000185285, 95.0, 77.85, 0.11; GCF_000308055.1, s__Pauljensenia sp000308055, 95.0, 77.82, 0.08; GCF_001070855.1, s__Pauljensenia pyogenes_A, 95.0, 77.79, 0.08; GCF_01103…	88.82	11	N/A	N/A
M015F.bin.17	M015F	k__Bacteria (UID203)	5449	104	58	68	36	0	0	0	0	51.72	0	0		d__Bacteria;p__Firmicutes_C;c__Negativicutes;o__Veillonellales;f__Dialisteraceae;g__Dialister;s__Dialister sp900541485	GCA_900541485.1	95	d__Bacteria;p__Firmicutes_C;c__Negativicutes;o__Veillonellales;f__Dialisteraceae;g__Dialister;s__Dialister sp900541485	97.99	0.97	GCA_900541485.1	95	d__Bacteria;p__Firmicutes_C;c__Negativicutes;o__Veillonellales;f__Dialisteraceae;g__Dialister;s__Dialister sp900541485	97.99	0.97	d__Bacteria;p__Firmicutes_C;c__Negativicutes;o__Veillonellales;f__Dialisteraceae;g__Dialister;s__	taxonomic classification defined by topology and ANI	topological placement and ANI have congruent species assignments	GCA_900547785.1, s__Dialister sp900547785, 95.0, 82.73, 0.69; GCA_900557365.1, s__Dialister sp900557365, 95.0, 80.41, 0.03; GCA_900543165.1, s__Dialister sp900543165, 95.0, 78.68, 0.05; GCA_002471975.1, s__Dialister sp002471975, 95.0, 78.16, 0.03; GCA_900543455.1, s__Dialister sp900543455, 95.0, 78.16, 0.05; GCA_900759415.1, s__Dialister sp900759415, 95.0, 77.99, 0.04; GCA_000434475.1, s__Dialist…	43.65	11	N/A	N/A
M015F.bin.20	M015F	o__Clostridiales (UID1120)	304	250	143	129	121	0	0	0	0	57.34	0	0		d__Bacteria;p__Firmicutes_A;c__Clostridia;o__Tissierellales;f__Peptoniphilaceae;g__Peptoniphilus_A;s__Peptoniphilus_A harei_A	GCF_000183565.1	95	d__Bacteria;p__Firmicutes_A;c__Clostridia;o__Tissierellales;f__Peptoniphilaceae;g__Peptoniphilus_A;s__Peptoniphilus_A harei_A	97.27	0.91	GCF_000183565.1	95	d__Bacteria;p__Firmicutes_A;c__Clostridia;o__Tissierellales;f__Peptoniphilaceae;g__Peptoniphilus_A;s__Peptoniphilus_A harei_A	97.27	0.91	d__Bacteria;p__Firmicutes_A;c__Clostridia;o__Tissierellales;f__Peptoniphilaceae;g__Peptoniphilus_A;s__	taxonomic classification defined by topology and ANI	topological placement and ANI have congruent species assignments	GCF_900176605.1, s__Peptoniphilus_A vaginalis, 95.0, 91.89, 0.91; GCF_900454685.1, s__Peptoniphilus_A harei, 95.0, 88.08, 0.85; GCF_001517665.2, s__Peptoniphilus_A phoceensis, 96.7724, 84.26, 0.79; GCF_000312025.1, s__Peptoniphilus_A timonensis, 96.7724, 84.22, 0.78; GCF_000311825.1, s__Peptoniphilus_A grossensis, 95.0, 83.34, 0.77; GCF_016908115.1, s__Peptoniphilus_A gorbachii, 95.0, 82.92, 0.74…	41.24	11	N/A	N/A
M015F.bin.21	M015F	o__Clostridiales (UID1125)	128	313	164	146	166	1	0	0	0	56.1	0.61	0		d__Bacteria;p__Firmicutes_A;c__Clostridia;o__Tissierellales;f__Peptoniphilaceae;g__Anaerococcus;s__	N/A	N/A	N/A	N/A	N/A	GCF_017874475.1	95	d__Bacteria;p__Firmicutes_A;c__Clostridia;o__Tissierellales;f__Peptoniphilaceae;g__Anaerococcus;s__Anaerococcus degeneri	91.31	0.83	d__Bacteria;p__Firmicutes_A;c__Clostridia;o__Tissierellales;f__Peptoniphilaceae;g__Anaerococcus;s__	taxonomic classification defined by topology and ANI	classification based on placement in class-level tree	GCF_000156575.1, s__Anaerococcus lactolyticus, 95.0, 84.58, 0.7; GCA_900551095.1, s__Anaerococcus sp900551095, 95.0, 82.63, 0.47; GCF_900128415.1, s__Anaerococcus mediterraneensis, 95.0, 80.9, 0.49; GCF_900258475.1, s__Anaerococcus sp900258475, 95.0, 80.47, 0.52; GCF_000024105.1, s__Anaerococcus prevotii, 95.0, 78.65, 0.21; GCF_000159095.1, s__Anaerococcus tetradius, 95.0, 78.24, 0.2; GCF_9002901…	53.44	11	0.996349	Genome not assigned to closest species as it falls outside its pre-defined ANI radius
M015F.bin.22	M015F	k__Bacteria (UID203)	5449	104	58	58	46	0	0	0	0	70.69	0	0		d__Bacteria;p__Actinobacteriota;c__Actinomycetia;o__Mycobacteriales;f__Mycobacteriaceae;g__Lawsonella;s__Lawsonella sp018376445	GCA_018376445.1	95	d__Bacteria;p__Actinobacteriota;c__Actinomycetia;o__Mycobacteriales;f__Mycobacteriaceae;g__Lawsonella;s__Lawsonella sp018376445	99.67	0.94	GCA_018376445.1	95	d__Bacteria;p__Actinobacteriota;c__Actinomycetia;o__Mycobacteriales;f__Mycobacteriaceae;g__Lawsonella;s__Lawsonella sp018376445	99.67	0.94	d__Bacteria;p__Actinobacteriota;c__Actinomycetia;o__Mycobacteriales;f__Mycobacteriaceae;g__Lawsonella;s__	taxonomic classification defined by topology and ANI	topological placement and ANI have congruent species assignments	GCF_001293125.1, s__Lawsonella clevelandensis, 95.0, 89.07, 0.87; GCA_012842085.1, s__Lawsonella sp012842085, 95.0, 78.28, 0.14; GCA_003241315.1, s__Lawsonella clevelandensis_A, 95.0, 78.22, 0.31	59.65	11	N/A	N/A
M015F.bin.24	M015F	k__Bacteria (UID203)	5449	103	57	69	34	0	0	0	0	52.63	0	0		d__Bacteria;p__Actinobacteriota;c__Actinomycetia;o__Actinomycetales;f__Bifidobacteriaceae;g__Bifidobacterium;s__Bifidobacterium vaginale	GCF_001042655.1	95	d__Bacteria;p__Actinobacteriota;c__Actinomycetia;o__Actinomycetales;f__Bifidobacteriaceae;g__Bifidobacterium;s__Bifidobacterium vaginale	98.66	0.93	GCF_001042655.1	95	d__Bacteria;p__Actinobacteriota;c__Actinomycetia;o__Actinomycetales;f__Bifidobacteriaceae;g__Bifidobacterium;s__Bifidobacterium vaginale	98.66	0.93	d__Bacteria;p__Actinobacteriota;c__Actinomycetia;o__Actinomycetales;f__Bifidobacteriaceae;g__Bifidobacterium;s__	taxonomic classification defined by topology and ANI	topological placement and ANI have congruent species assignments	GCF_003397585.1, s__Bifidobacterium piotii, 95.0, 88.65, 0.8; GCF_001546455.1, s__Bifidobacterium vaginale_B, 95.0, 86.63, 0.78; GCF_003397705.1, s__Bifidobacterium swidsinskii, 95.6629, 83.44, 0.53; GCF_002896555.1, s__Bifidobacterium vaginale_F, 95.0, 83.35, 0.51; GCF_003293675.1, s__Bifidobacterium leopoldii, 95.706, 83.28, 0.5; GCA_003585845.1, s__Bifidobacterium sp003585845, 95.706, 83.21, 0…	41.74	11	N/A	N/A
M015F.bin.25	M015F	o__Clostridiales (UID1120)	304	250	143	6	244	0	0	0	0	96.85	0	0		d__Bacteria;p__Firmicutes_A;c__Clostridia;o__Tissierellales;f__Peptoniphilaceae;g__Peptoniphilus_C;s__	N/A	N/A	N/A	N/A	N/A	N/A	N/A	N/A	N/A	N/A	d__Bacteria;p__Firmicutes_A;c__Clostridia;o__Tissierellales;f__Peptoniphilaceae;g__Peptoniphilus_C;s__	taxonomic classification defined by topology and ANI	classification based on placement in class-level tree	GCF_900343085.1, s__Peptoniphilus_C sp900343085, 95.0, 89.65, 0.88; GCA_902363535.1, s__Peptoniphilus_C sp902363535, 95.0, 89.58, 0.87; GCF_900088125.1, s__Peptoniphilus_C pacaensis, 95.0, 85.72, 0.8; GCF_900155585.1, s__Peptoniphilus_C urinimassiliensis, 95.0, 85.53, 0.81; GCF_001553115.1, s__Peptoniphilus_C coxii, 95.0, 79.94, 0.49; GCF_903819165.1, s__Peptoniphilus_C nemausensis, 95.0, 79.7, 0…	96.23	11	0.988253	Genome not assigned to closest species as it falls outside its pre-defined ANI radius
M015F.bin.28	M015F	o__Bacteroidales (UID2621)	198	427	260	8	417	2	0	0	0	97.31	0.51	0		d__Bacteria;p__Bacteroidota;c__Bacteroidia;o__Bacteroidales;f__Tannerellaceae;g__Parabacteroides;s__Parabacteroides distasonis	GCF_000012845.1	95	d__Bacteria;p__Bacteroidota;c__Bacteroidia;o__Bacteroidales;f__Tannerellaceae;g__Parabacteroides;s__Parabacteroides distasonis	97.27	0.82	GCF_000012845.1	95	d__Bacteria;p__Bacteroidota;c__Bacteroidia;o__Bacteroidales;f__Tannerellaceae;g__Parabacteroides;s__Parabacteroides distasonis	97.27	0.82	d__Bacteria;p__Bacteroidota;c__Bacteroidia;o__Bacteroidales;f__Tannerellaceae;g__Parabacteroides;s__	taxonomic classification defined by topology and ANI	topological placement and ANI have congruent species assignments	GCF_004793765.1, s__Parabacteroides distasonis_A, 95.0, 94.29, 0.7; GCF_011038785.1, s__Parabacteroides sp011038785, 95.0, 90.16, 0.75; GCF_900155425.1, s__Parabacteroides massiliensis, 95.0, 78.87, 0.2; GCF_000969825.1, s__Parabacteroides gordonii, 95.0, 78.83, 0.22; GCF_000154105.1, s__Parabacteroides merdae, 95.0, 78.8, 0.22; GCA_905196875.1, s__Parabacteroides sp905196875, 95.0, 78.69, 0.17; …	95.55	11	N/A	N/A
M015F.bin.3	M015F	o__Bacteroidales (UID2657)	160	492	269	71	416	5	0	0	0	91.67	1.18	80		d__Bacteria;p__Bacteroidota;c__Bacteroidia;o__Bacteroidales;f__Bacteroidaceae;g__Bacteroides;s__Bacteroides uniformis	GCF_000154205.1	95	d__Bacteria;p__Bacteroidota;c__Bacteroidia;o__Bacteroidales;f__Bacteroidaceae;g__Bacteroides;s__Bacteroides uniformis	99.05	0.94	GCF_000154205.1	95	d__Bacteria;p__Bacteroidota;c__Bacteroidia;o__Bacteroidales;f__Bacteroidaceae;g__Bacteroides;s__Bacteroides uniformis	99.05	0.94	d__Bacteria;p__Bacteroidota;c__Bacteroidia;o__Bacteroidales;f__Bacteroidaceae;g__Bacteroides;s__	taxonomic classification defined by topology and ANI	topological placement and ANI have congruent species assignments	GCF_000614125.1, s__Bacteroides rodentium, 95.0, 94.84, 0.78; GCF_004793475.1, s__Bacteroides sp002491635, 95.0, 92.27, 0.69; GCA_905197435.1, s__Bacteroides sp905197435, 95.0, 87.95, 0.68; GCA_902388495.1, s__Bacteroides sp902388495, 95.0, 81.81, 0.54; GCF_000195635.1, s__Bacteroides fluxus, 95.0, 81.58, 0.49; GCA_905203765.1, s__Bacteroides sp905203765, 95.0, 81.25, 0.53; GCF_000154525.1, s__Ba…	75.81	11	N/A	N/A
M015F.bin.31	M015F	g__Prevotella (UID2724)	55	567	296	110	456	1	0	0	0	87.86	0.04	0		d__Bacteria;p__Bacteroidota;c__Bacteroidia;o__Bacteroidales;f__Bacteroidaceae;g__Prevotella;s__Prevotella disiens	GCF_000613345.1	95	d__Bacteria;p__Bacteroidota;c__Bacteroidia;o__Bacteroidales;f__Bacteroidaceae;g__Prevotella;s__Prevotella disiens	98.79	0.95	GCF_000613345.1	95	d__Bacteria;p__Bacteroidota;c__Bacteroidia;o__Bacteroidales;f__Bacteroidaceae;g__Prevotella;s__Prevotella disiens	98.79	0.95	d__Bacteria;p__Bacteroidota;c__Bacteroidia;o__Bacteroidales;f__Bacteroidaceae;g__Prevotella;s__	taxonomic classification defined by topology and ANI	topological placement and ANI have congruent species assignments	GCF_900155655.1, s__Prevotella ihumii, 95.0, 80.49, 0.4; GCF_003043945.1, s__Prevotella sp003043945, 95.0, 80.17, 0.05; GCF_001953955.1, s__Prevotella intermedia, 95.0, 79.92, 0.49; GCF_000184945.1, s__Prevotella buccae, 95.0, 79.51, 0.05; GCF_000614025.1, s__Prevotella aurantiaca, 95.0, 79.15, 0.41; GCF_000613945.1, s__Prevotella falsenii, 95.0, 79.05, 0.46; GCF_900113305.1, s__Prevotella sp9001…	65.75	11	N/A	N/A
M015F.bin.43	M015F	k__Bacteria (UID203)	5449	104	58	71	33	0	0	0	0	50	0	0		d__Bacteria;p__Firmicutes_A;c__Clostridia;o__Tissierellales;f__Peptoniphilaceae;g__Finegoldia;s__Finegoldia magna_H	GCF_000010185.1	95	d__Bacteria;p__Firmicutes_A;c__Clostridia;o__Tissierellales;f__Peptoniphilaceae;g__Finegoldia;s__Finegoldia magna_H	98.2	1	GCF_000010185.1	95	d__Bacteria;p__Firmicutes_A;c__Clostridia;o__Tissierellales;f__Peptoniphilaceae;g__Finegoldia;s__Finegoldia magna_H	98.2	1	d__Bacteria;p__Firmicutes_A;c__Clostridia;o__Tissierellales;f__Peptoniphilaceae;g__Finegoldia;s__	taxonomic classification defined by topology and ANI	topological placement and ANI have congruent species assignments	GCF_000159695.1, s__Finegoldia magna_F, 95.0, 89.17, 0.97; GCF_003182075.1, s__Finegoldia magna, 95.0, 88.89, 0.97; GCA_018371055.1, s__Finegoldia magna_I, 95.0, 88.59, 0.71; GCA_910589545.1, s__Finegoldia sp910589545, 95.0, 86.62, 0.94; GCA_900766215.1, s__Finegoldia sp900766215, 95.0, 86.47, 0.84	45.91	11	N/A	N/A
M015F.bin.45	M015F	f__Enterobacteriaceae (UID5124)	134	1173	336	393	779	1	0	0	0	60.68	0.04	0		d__Bacteria;p__Proteobacteria;c__Gammaproteobacteria;o__Enterobacterales;f__Enterobacteriaceae;g__Escherichia;s__Escherichia coli	GCF_003697165.2	95	d__Bacteria;p__Proteobacteria;c__Gammaproteobacteria;o__Enterobacterales;f__Enterobacteriaceae;g__Escherichia;s__Escherichia coli	96.66	0.9	GCF_003697165.2	95	d__Bacteria;p__Proteobacteria;c__Gammaproteobacteria;o__Enterobacterales;f__Enterobacteriaceae;g__Escherichia;s__Escherichia coli	96.66	0.9	d__Bacteria;p__Proteobacteria;c__Gammaproteobacteria;o__Enterobacterales;f__Enterobacteriaceae;g__Escherichia;s__	taxonomic classification defined by topology and ANI	topological placement and ANI have congruent species assignments	GCF_002965065.1, s__Escherichia sp002965065, 95.0, 94.49, 0.75; GCF_004211955.1, s__Escherichia sp004211955, 95.0, 93.55, 0.84; GCF_902498915.1, s__Escherichia ruysiae, 95.0, 93.37, 0.84; GCF_005843885.1, s__Escherichia sp005843885, 95.0, 93.32, 0.86; GCF_011881725.1, s__Escherichia coli_E, 95.0, 92.84, 0.79; GCF_001660175.1, s__Escherichia sp001660175, 95.0, 92.3, 0.85; GCF_000026225.1, s__Esche…	72.12	11	N/A	N/A
M015F.bin.5	M015F	f__Actinomycetaceae (UID1531)	42	420	211	55	362	3	0	0	0	87.19	0.87	33.33		d__Bacteria;p__Actinobacteriota;c__Actinomycetia;o__Actinomycetales;f__Actinomycetaceae;g__Varibaculum;s__Varibaculum cambriense	GCF_000420065.1	95	d__Bacteria;p__Actinobacteriota;c__Actinomycetia;o__Actinomycetales;f__Actinomycetaceae;g__Varibaculum;s__Varibaculum cambriense	99.16	0.98	GCF_000420065.1	95	d__Bacteria;p__Actinobacteriota;c__Actinomycetia;o__Actinomycetales;f__Actinomycetaceae;g__Varibaculum;s__Varibaculum cambriense	99.16	0.98	d__Bacteria;p__Actinobacteriota;c__Actinomycetia;o__Actinomycetales;f__Actinomycetaceae;g__Varibaculum;s__	taxonomic classification defined by topology and ANI	topological placement and ANI have congruent species assignments	GCF_002848005.1, s__Varibaculum cambriense_B, 95.0, 92.16, 0.95; GCA_000508625.1, s__Varibaculum cambriense_A, 95.0, 87.48, 0.95; GCF_900106855.1, s__Varibaculum massiliense, 95.0, 85.18, 0.83; GCA_905332515.2, s__Varibaculum sp905332515, 95.0, 83.99, 0.8; GCF_900604285.1, s__Varibaculum vaginae, 95.0, 82.82, 0.75; GCA_900120415.1, s__Varibaculum timonense_A, 95.0, 81.09, 0.61	77.94	11	N/A	N/A
M015F.bin.6	M015F	g__Prevotella (UID2721)	65	530	280	2	528	0	0	0	0	99.29	0	0		d__Bacteria;p__Bacteroidota;c__Bacteroidia;o__Bacteroidales;f__Bacteroidaceae;g__Prevotella;s__Prevotella timonensis	GCF_000455445.1	95.0025	d__Bacteria;p__Bacteroidota;c__Bacteroidia;o__Bacteroidales;f__Bacteroidaceae;g__Prevotella;s__Prevotella timonensis	97.9	0.92	GCF_000455445.1	95.0025	d__Bacteria;p__Bacteroidota;c__Bacteroidia;o__Bacteroidales;f__Bacteroidaceae;g__Prevotella;s__Prevotella timonensis	97.9	0.92	d__Bacteria;p__Bacteroidota;c__Bacteroidia;o__Bacteroidales;f__Bacteroidaceae;g__Prevotella;s__	taxonomic classification defined by topology and ANI	topological placement and ANI have congruent species assignments	GCF_000762405.1, s__Prevotella timonensis_A, 95.0025, 95.35, 0.8; GCF_000177075.1, s__Prevotella buccalis, 95.0, 84.54, 0.37; GCA_900547085.1, s__Prevotella sp900547085, 95.0, 84.19, 0.4; GCF_000479005.1, s__Prevotella sp000479005, 95.0, 83.99, 0.37; GCF_001553265.1, s__Prevotella sp001553265, 95.0, 80.48, 0.1; GCF_000426585.1, s__Prevotella baroniae, 95.0, 79.96, 0.07; GCF_900113305.1, s__Prevot…	97.86	11	N/A	N/A
M015F.bin.7	M015F	k__Bacteria (UID203)	5449	104	58	65	36	3	0	0	0	53.92	3.45	0		d__Bacteria;p__Firmicutes_A;c__Clostridia;o__Tissierellales;f__Peptoniphilaceae;g__Anaerococcus;s__Anaerococcus vaginalis_B	GCF_000307225.1	95	d__Bacteria;p__Firmicutes_A;c__Clostridia;o__Tissierellales;f__Peptoniphilaceae;g__Anaerococcus;s__Anaerococcus vaginalis_B	95.15	0.57	N/A	N/A	N/A	N/A	N/A	d__Bacteria;p__Firmicutes_A;c__Clostridia;o__Tissierellales;f__Peptoniphilaceae;g__Anaerococcus;s__	ANI	topological placement and ANI have incongruent species assignments	GCF_000307225.1, s__Anaerococcus vaginalis_B, 95.0, 95.15, 0.57; GCF_017874475.1, s__Anaerococcus degeneri, 95.0, 88.37, 0.35; GCF_001182725.1, s__Anaerococcus jeddahensis, 95.0, 87.04, 0.46; GCF_001487145.1, s__Anaerococcus rubeinfantis, 95.0, 86.6, 0.44; GCF_000163295.1, s__Anaerococcus vaginalis, 96.6984, 86.57, 0.47; GCF_000311745.1, s__Anaerococcus obesiensis, 96.6984, 86.23, 0.51; GCA_01836…	43.82	11	N/A	N/A
M016F.bin.10	M016F	g__Bacteroides (UID2691)	33	839	309	3	834	2	0	0	0	99.46	0.12	0		d__Bacteria;p__Bacteroidota;c__Bacteroidia;o__Bacteroidales;f__Bacteroidaceae;g__Bacteroides;s__Bacteroides ovatus	GCF_001314995.1	95	d__Bacteria;p__Bacteroidota;c__Bacteroidia;o__Bacteroidales;f__Bacteroidaceae;g__Bacteroides;s__Bacteroides ovatus	98.72	0.85	GCF_001314995.1	95	d__Bacteria;p__Bacteroidota;c__Bacteroidia;o__Bacteroidales;f__Bacteroidaceae;g__Bacteroides;s__Bacteroides ovatus	98.72	0.85	d__Bacteria;p__Bacteroidota;c__Bacteroidia;o__Bacteroidales;f__Bacteroidaceae;g__Bacteroides;s__	taxonomic classification defined by topology and ANI	topological placement and ANI have congruent species assignments	GCA_900755095.1, s__Bacteroides sp900755095, 95.0, 94.32, 0.65; GCF_014334015.1, s__Bacteroides intestinigallinarum, 95.0, 94.21, 0.72; GCF_000210075.1, s__Bacteroides xylanisolvens, 95.0, 92.93, 0.7; GCA_902362375.1, s__Bacteroides sp902362375, 95.0, 92.46, 0.68; GCF_009193295.2, s__Bacteroides luhongzhouii, 95.0, 91.42, 0.69; GCF_001688725.2, s__Bacteroides caecimuris, 95.0, 89.74, 0.6; GCA_900…	97.18	11	N/A	N/A
M016F.bin.11	M016F	f__Enterobacteriaceae (UID5124)	134	1173	336	2	1166	5	0	0	0	99.67	0.24	0		d__Bacteria;p__Proteobacteria;c__Gammaproteobacteria;o__Enterobacterales;f__Enterobacteriaceae;g__Escherichia;s__Escherichia coli	GCF_003697165.2	95	d__Bacteria;p__Proteobacteria;c__Gammaproteobacteria;o__Enterobacterales;f__Enterobacteriaceae;g__Escherichia;s__Escherichia coli	98.74	0.92	GCF_003697165.2	95	d__Bacteria;p__Proteobacteria;c__Gammaproteobacteria;o__Enterobacterales;f__Enterobacteriaceae;g__Escherichia;s__Escherichia coli	98.74	0.92	d__Bacteria;p__Proteobacteria;c__Gammaproteobacteria;o__Enterobacterales;f__Enterobacteriaceae;g__Escherichia;s__	taxonomic classification defined by topology and ANI	topological placement and ANI have congruent species assignments	GCF_002965065.1, s__Escherichia sp002965065, 95.0, 94.31, 0.79; GCF_902498915.1, s__Escherichia ruysiae, 95.0, 92.76, 0.81; GCF_004211955.1, s__Escherichia sp004211955, 95.0, 92.73, 0.79; GCF_005843885.1, s__Escherichia sp005843885, 95.0, 92.64, 0.79; GCF_011881725.1, s__Escherichia coli_E, 95.0, 92.24, 0.84; GCF_001660175.1, s__Escherichia sp001660175, 95.0, 91.84, 0.84; GCF_000026225.1, s__Esch…	97.72	11	N/A	N/A
M016F.bin.3	M016F	k__Bacteria (UID2372)	131	177	106	8	165	4	0	0	0	93.4	0.54	25		d__Bacteria;p__Firmicutes;c__Bacilli;o__Erysipelotrichales;f__Erysipelotrichaceae;g__Holdemanella;s__Holdemanella biformis	GCF_000156655.1	95	d__Bacteria;p__Firmicutes;c__Bacilli;o__Erysipelotrichales;f__Erysipelotrichaceae;g__Holdemanella;s__Holdemanella biformis	96.35	0.82	GCF_000156655.1	95	d__Bacteria;p__Firmicutes;c__Bacilli;o__Erysipelotrichales;f__Erysipelotrichaceae;g__Holdemanella;s__Holdemanella biformis	96.35	0.82	d__Bacteria;p__Firmicutes;c__Bacilli;o__Erysipelotrichales;f__Erysipelotrichaceae;g__Holdemanella;s__	taxonomic classification defined by topology and ANI	topological placement and ANI have congruent species assignments	GCA_900556915.1, s__Holdemanella sp900556915, 95.0, 93.69, 0.75; GCA_900547815.1, s__Holdemanella sp900547815, 95.0, 92.17, 0.72; GCF_009696075.1, s__Holdemanella porci, 95.0, 90.16, 0.73; GCF_003436425.1, s__Holdemanella sp003436425, 95.0, 89.83, 0.74; GCF_003458715.1, s__Holdemanella sp003458715, 95.0, 88.57, 0.73; GCA_900754615.1, s__Holdemanella sp900754615, 95.0, 88.18, 0.73	90.93	11	N/A	N/A
M016F.bin.6	M016F	o__Bacteroidales (UID2621)	198	427	260	3	424	0	0	0	0	99.04	0	0		d__Bacteria;p__Bacteroidota;c__Bacteroidia;o__Bacteroidales;f__Tannerellaceae;g__Parabacteroides;s__Parabacteroides distasonis	GCF_000012845.1	95	d__Bacteria;p__Bacteroidota;c__Bacteroidia;o__Bacteroidales;f__Tannerellaceae;g__Parabacteroides;s__Parabacteroides distasonis	97.32	0.81	GCF_000012845.1	95	d__Bacteria;p__Bacteroidota;c__Bacteroidia;o__Bacteroidales;f__Tannerellaceae;g__Parabacteroides;s__Parabacteroides distasonis	97.32	0.81	d__Bacteria;p__Bacteroidota;c__Bacteroidia;o__Bacteroidales;f__Tannerellaceae;g__Parabacteroides;s__	taxonomic classification defined by topology and ANI	topological placement and ANI have congruent species assignments	GCF_004793765.1, s__Parabacteroides distasonis_A, 95.0, 94.19, 0.72; GCF_011038785.1, s__Parabacteroides sp011038785, 95.0, 90.15, 0.75; GCF_000154105.1, s__Parabacteroides merdae, 95.0, 79.47, 0.24; GCF_900186615.1, s__Parabacteroides bouchesdurhonensis, 95.0, 79.32, 0.25; GCF_000969825.1, s__Parabacteroides gordonii, 95.0, 79.12, 0.22; GCF_003480915.1, s__Parabacteroides sp003480915, 95.0, 78.8…	95.55	11	N/A	N/A
M016F.bin.8	M016F	f__Bifidobacteriaceae (UID1458)	77	464	220	185	277	2	0	0	0	63.64	0.68	0		d__Bacteria;p__Actinobacteriota;c__Actinomycetia;o__Actinomycetales;f__Bifidobacteriaceae;g__Bifidobacterium;s__Bifidobacterium pseudocatenulatum	GCF_001025215.1	95	d__Bacteria;p__Actinobacteriota;c__Actinomycetia;o__Actinomycetales;f__Bifidobacteriaceae;g__Bifidobacterium;s__Bifidobacterium pseudocatenulatum	98.16	0.9	GCF_001025215.1	95	d__Bacteria;p__Actinobacteriota;c__Actinomycetia;o__Actinomycetales;f__Bifidobacteriaceae;g__Bifidobacterium;s__Bifidobacterium pseudocatenulatum	98.16	0.9	d__Bacteria;p__Actinobacteriota;c__Actinomycetia;o__Actinomycetales;f__Bifidobacteriaceae;g__Bifidobacterium;s__	taxonomic classification defined by topology and ANI	topological placement and ANI have congruent species assignments	GCF_002742445.1, s__Bifidobacterium sp002742445, 95.0, 92.52, 0.79; GCF_001042615.1, s__Bifidobacterium kashiwanohense, 96.3948, 92.42, 0.79; GCF_000800455.1, s__Bifidobacterium kashiwanohense_A, 95.1942, 92.39, 0.78; GCF_001025195.1, s__Bifidobacterium catenulatum, 96.3948, 92.31, 0.77; GCF_000010425.1, s__Bifidobacterium adolescentis, 95.0, 84.93, 0.67; GCF_000770925.1, s__Bifidobacterium rumin…	63.82	11	N/A	N/A
M016F.bin.9	M016F	p__Actinobacteria (UID2112)	31	211	124	9	200	2	0	0	0	95.05	1.61	50		d__Bacteria;p__Actinobacteriota;c__Coriobacteriia;o__Coriobacteriales;f__Coriobacteriaceae;g__Collinsella;s__Collinsella aerofaciens_I	GCF_005845035.1	95	d__Bacteria;p__Actinobacteriota;c__Coriobacteriia;o__Coriobacteriales;f__Coriobacteriaceae;g__Collinsella;s__Collinsella aerofaciens_I	95.84	0.9	GCA_900542315.1	95	d__Bacteria;p__Actinobacteriota;c__Coriobacteriia;o__Coriobacteriales;f__Coriobacteriaceae;g__Collinsella;s__Collinsella sp900542315	94.94	0.84	d__Bacteria;p__Actinobacteriota;c__Coriobacteriia;o__Coriobacteriales;f__Coriobacteriaceae;g__Collinsella;s__	ANI	topological placement and ANI have incongruent species assignments	GCA_900760215.1, s__Collinsella sp900760215, 95.0, 94.92, 0.85; GCA_900760905.1, s__Collinsella sp900760905, 95.0, 94.86, 0.85; GCA_905216145.1, s__Collinsella sp905216145, 95.0, 94.84, 0.88; GCA_900541145.1, s__Collinsella sp900541145, 95.1029, 94.76, 0.87; GCA_018373675.1, s__Collinsella sp018373675, 95.0912, 94.7, 0.87; GCA_018382125.1, s__Collinsella sp018382125, 95.1759, 94.68, 0.85; GCA_900…	87.67	11	N/A	N/A
M017F.bin.11	M017F	o__Clostridiales (UID1125)	128	313	164	62	251	0	0	0	0	78.66	0	0		d__Bacteria;p__Firmicutes_A;c__Clostridia;o__Tissierellales;f__Peptoniphilaceae;g__Anaerococcus;s__Anaerococcus vaginalis_C	GCA_018363915.1	96.5262	d__Bacteria;p__Firmicutes_A;c__Clostridia;o__Tissierellales;f__Peptoniphilaceae;g__Anaerococcus;s__Anaerococcus vaginalis_C	97.28	0.92	N/A	N/A	N/A	N/A	N/A	d__Bacteria;p__Firmicutes_A;c__Clostridia;o__Tissierellales;f__Peptoniphilaceae;g__Anaerococcus;s__	ANI	topological placement and ANI have incongruent species assignments	GCA_018363915.1, s__Anaerococcus vaginalis_C, 96.5262, 97.28, 0.92; GCF_000311745.1, s__Anaerococcus obesiensis, 96.6984, 97.27, 0.96; GCF_000163295.1, s__Anaerococcus vaginalis, 96.6984, 97.07, 0.96; GCF_001487145.1, s__Anaerococcus rubeinfantis, 95.0, 88.0, 0.85; GCF_001182725.1, s__Anaerococcus jeddahensis, 95.0, 87.47, 0.85; GCF_000307225.1, s__Anaerococcus vaginalis_B, 95.0, 87.07, 0.85; GCA…	72.93	11	N/A	N/A
M017F.bin.12	M017F	k__Bacteria (UID203)	5449	104	58	61	42	1	0	0	0	63.79	1.72	0		d__Bacteria;p__Firmicutes_A;c__Clostridia;o__Clostridiales;f__Clostridiaceae;g__Clostridium_P;s__Clostridium_P perfringens	GCF_000013285.1	95	d__Bacteria;p__Firmicutes_A;c__Clostridia;o__Clostridiales;f__Clostridiaceae;g__Clostridium_P;s__Clostridium_P perfringens	98.38	0.94	GCF_000013285.1	95	d__Bacteria;p__Firmicutes_A;c__Clostridia;o__Clostridiales;f__Clostridiaceae;g__Clostridium_P;s__Clostridium_P perfringens	98.38	0.94	d__Bacteria;p__Firmicutes_A;c__Clostridia;o__Clostridiales;f__Clostridiaceae;g__Clostridium_P;s__	taxonomic classification defined by topology and ANI	topological placement and ANI have congruent species assignments	GCF_009295725.1, s__Clostridium_P tarantellae, 95.0, 78.16, 0.37; GCF_001403635.1, s__Clostridium_P massiliamazoniense, 95.0, 78.08, 0.29; GCF_900091705.1, s__Clostridium_P mediterraneense, 95.0, 77.61, 0.29; GCF_900456775.1, s__Clostridium_P ventriculi, 95.0, 77.39, 0.22	55.14	11	N/A	N/A
M017F.bin.17	M017F	o__Clostridiales (UID1125)	128	313	164	14	296	3	0	0	0	94.27	1.52	66.67		d__Bacteria;p__Firmicutes_A;c__Clostridia;o__Tissierellales;f__Peptoniphilaceae;g__Finegoldia;s__Finegoldia magna	GCF_003182075.1	95	d__Bacteria;p__Firmicutes_A;c__Clostridia;o__Tissierellales;f__Peptoniphilaceae;g__Finegoldia;s__Finegoldia magna	95.93	0.88	N/A	N/A	N/A	N/A	N/A	d__Bacteria;p__Firmicutes_A;c__Clostridia;o__Tissierellales;f__Peptoniphilaceae;g__Finegoldia;s__	ANI	topological placement and ANI have incongruent species assignments	GCF_003182075.1, s__Finegoldia magna, 95.0, 95.93, 0.88; GCF_000159695.1, s__Finegoldia magna_F, 95.0, 94.23, 0.89; GCA_018371055.1, s__Finegoldia magna_I, 95.0, 93.37, 0.71; GCA_900766215.1, s__Finegoldia sp900766215, 95.0, 92.21, 0.81; GCF_000010185.1, s__Finegoldia magna_H, 95.0, 91.4, 0.88; GCA_910589545.1, s__Finegoldia sp910589545, 95.0, 91.26, 0.83	93.35	11	N/A	N/A
M017F.bin.18	M017F	o__Clostridiales (UID1120)	304	250	143	67	181	2	0	0	0	77.82	0.77	0		d__Bacteria;p__Firmicutes_A;c__Clostridia;o__Tissierellales;f__Peptoniphilaceae;g__Peptoniphilus_A;s__Peptoniphilus_A harei	GCF_900454685.1	95	d__Bacteria;p__Firmicutes_A;c__Clostridia;o__Tissierellales;f__Peptoniphilaceae;g__Peptoniphilus_A;s__Peptoniphilus_A harei	96.88	0.92	GCF_900454685.1	95	d__Bacteria;p__Firmicutes_A;c__Clostridia;o__Tissierellales;f__Peptoniphilaceae;g__Peptoniphilus_A;s__Peptoniphilus_A harei	96.88	0.92	d__Bacteria;p__Firmicutes_A;c__Clostridia;o__Tissierellales;f__Peptoniphilaceae;g__Peptoniphilus_A;s__	taxonomic classification defined by topology and ANI	topological placement and ANI have congruent species assignments	GCF_000183565.1, s__Peptoniphilus_A harei_A, 95.0, 88.46, 0.86; GCF_900176605.1, s__Peptoniphilus_A vaginalis, 95.0, 87.52, 0.82; GCF_000312025.1, s__Peptoniphilus_A timonensis, 96.7724, 84.65, 0.77; GCF_001517665.2, s__Peptoniphilus_A phoceensis, 96.7724, 84.4, 0.8; GCF_016908115.1, s__Peptoniphilus_A gorbachii, 95.0, 83.04, 0.72; GCF_000311825.1, s__Peptoniphilus_A grossensis, 95.0, 82.78, 0.75…	67.61	11	N/A	N/A
M017F.bin.2	M017F	o__Clostridiales (UID1120)	304	250	143	22	228	0	0	0	0	89.16	0	0		d__Bacteria;p__Firmicutes_A;c__Clostridia;o__Tissierellales;f__Peptoniphilaceae;g__Fenollaria;s__Fenollaria massiliensis	GCF_000312505.2	95	d__Bacteria;p__Firmicutes_A;c__Clostridia;o__Tissierellales;f__Peptoniphilaceae;g__Fenollaria;s__Fenollaria massiliensis	97.25	0.93	GCF_000312505.2	95	d__Bacteria;p__Firmicutes_A;c__Clostridia;o__Tissierellales;f__Peptoniphilaceae;g__Fenollaria;s__Fenollaria massiliensis	97.25	0.93	d__Bacteria;p__Firmicutes_A;c__Clostridia;o__Tissierellales;f__Peptoniphilaceae;g__Fenollaria;s__	taxonomic classification defined by topology and ANI	topological placement and ANI have congruent species assignments	GCA_900539725.1, s__Fenollaria sp900539725, 95.0, 88.9, 0.84; GCA_900539225.1, s__Fenollaria sp900539225, 95.0, 88.51, 0.84; GCF_001457835.1, s__Fenollaria timonensis, 95.0, 88.24, 0.87; GCA_905332505.2, s__Fenollaria sp905332505, 95.0, 86.58, 0.82	86.26	11	N/A	N/A
M017F.bin.4	M017F	f__Actinomycetaceae (UID1531)	42	420	211	2	416	2	0	0	0	99.05	0.95	0		d__Bacteria;p__Actinobacteriota;c__Actinomycetia;o__Actinomycetales;f__Actinomycetaceae;g__Gleimia;s__Gleimia europaea_A	GCF_002871995.1	95	d__Bacteria;p__Actinobacteriota;c__Actinomycetia;o__Actinomycetales;f__Actinomycetaceae;g__Gleimia;s__Gleimia europaea_A	97.73	0.93	GCF_002871995.1	95	d__Bacteria;p__Actinobacteriota;c__Actinomycetia;o__Actinomycetales;f__Actinomycetaceae;g__Gleimia;s__Gleimia europaea_A	97.73	0.93	d__Bacteria;p__Actinobacteriota;c__Actinomycetia;o__Actinomycetales;f__Actinomycetaceae;g__Gleimia;s__	taxonomic classification defined by topology and ANI	topological placement and ANI have congruent species assignments	GCF_900119695.1, s__Gleimia urinae, 95.0, 92.83, 0.91; GCF_000411155.1, s__Gleimia europaea_B, 95.0, 87.07, 0.86; GCF_002871945.1, s__Gleimia hominis, 95.0, 81.85, 0.1; GCA_012837655.1, s__Gleimia sp012837655, 95.0, 78.68, 0.26; GCF_000159015.1, s__Gleimia coleocanis, 95.0, 76.95, 0.08	97.58	11	N/A	N/A
M017F.bin.7	M017F	g__Streptococcus (UID559)	118	610	282	239	358	13	0	0	0	64.83	1.86	30.77		d__Bacteria;p__Firmicutes;c__Bacilli;o__Lactobacillales;f__Streptococcaceae;g__Streptococcus;s__Streptococcus anginosus	GCF_900636475.1	95	d__Bacteria;p__Firmicutes;c__Bacilli;o__Lactobacillales;f__Streptococcaceae;g__Streptococcus;s__Streptococcus anginosus	95.63	0.89	N/A	N/A	N/A	N/A	N/A	d__Bacteria;p__Firmicutes;c__Bacilli;o__Lactobacillales;f__Streptococcaceae;g__Streptococcus;s__	ANI	topological placement and ANI have incongruent species assignments	GCF_900636475.1, s__Streptococcus anginosus, 95.0, 95.63, 0.89; GCF_001697145.1, s__Streptococcus anginosus_C, 95.0, 94.32, 0.89; GCF_902167705.1, s__Streptococcus constellatus_A, 95.0, 91.23, 0.89; GCF_900459125.1, s__Streptococcus constellatus, 95.0, 89.88, 0.84; GCF_000413475.1, s__Streptococcus intermedius, 95.0, 87.31, 0.82; GCF_015553625.1, s__Streptococcus australis_B, 95.0, 79.71, 0.23; G…	54.53	11	N/A	N/A
M018F.bin.1	M018F	f__Actinomycetaceae (UID1531)	42	420	211	4	414	1	1	0	0	98.54	1.42	0		d__Bacteria;p__Actinobacteriota;c__Actinomycetia;o__Actinomycetales;f__Actinomycetaceae;g__Actinomyces;s__Actinomyces urogenitalis	GCF_000159035.1	95	d__Bacteria;p__Actinobacteriota;c__Actinomycetia;o__Actinomycetales;f__Actinomycetaceae;g__Actinomyces;s__Actinomyces urogenitalis	99.08	0.95	GCF_000159035.1	95	d__Bacteria;p__Actinobacteriota;c__Actinomycetia;o__Actinomycetales;f__Actinomycetaceae;g__Actinomyces;s__Actinomyces urogenitalis	99.08	0.95	d__Bacteria;p__Actinobacteriota;c__Actinomycetia;o__Actinomycetales;f__Actinomycetaceae;g__Actinomyces;s__	taxonomic classification defined by topology and ANI	topological placement and ANI have congruent species assignments	GCF_013184985.2, s__Actinomyces sp013185035, 95.0, 87.03, 0.8; GCF_000429225.1, s__Actinomyces dentalis, 95.0, 81.33, 0.6; GCF_001553565.1, s__Actinomyces radicidentis, 95.0, 81.16, 0.6; GCF_014595995.2, s__Actinomyces sp011751985, 95.0, 81.01, 0.58; GCA_000711965.1, s__Actinomyces israelii, 95.0, 80.98, 0.58; GCF_006546825.1, s__Actinomyces oris, 95.0, 80.98, 0.51; GCF_015355765.1, s__Actinomyce…	94.52	11	N/A	N/A
M018F.bin.11	M018F	o__Actinomycetales (UID1590)	562	286	170	56	226	4	0	0	0	78.19	1.03	25		d__Bacteria;p__Actinobacteriota;c__Actinomycetia;o__Mycobacteriales;f__Mycobacteriaceae;g__Lawsonella;s__Lawsonella sp018376445	GCA_018376445.1	95	d__Bacteria;p__Actinobacteriota;c__Actinomycetia;o__Mycobacteriales;f__Mycobacteriaceae;g__Lawsonella;s__Lawsonella sp018376445	99.59	0.96	GCA_018376445.1	95	d__Bacteria;p__Actinobacteriota;c__Actinomycetia;o__Mycobacteriales;f__Mycobacteriaceae;g__Lawsonella;s__Lawsonella sp018376445	99.59	0.96	d__Bacteria;p__Actinobacteriota;c__Actinomycetia;o__Mycobacteriales;f__Mycobacteriaceae;g__Lawsonella;s__	taxonomic classification defined by topology and ANI	topological placement and ANI have congruent species assignments	GCF_001293125.1, s__Lawsonella clevelandensis, 95.0, 89.43, 0.93; GCA_003241315.1, s__Lawsonella clevelandensis_A, 95.0, 79.58, 0.35; GCA_012842085.1, s__Lawsonella sp012842085, 95.0, 79.16, 0.19	74.38	11	N/A	N/A
M018F.bin.12	M018F	f__Enterobacteriaceae (UID5124)	134	1173	336	54	1107	12	0	0	0	95	0.81	33.33		d__Bacteria;p__Proteobacteria;c__Gammaproteobacteria;o__Enterobacterales;f__Enterobacteriaceae;g__Escherichia;s__Escherichia coli	GCF_003697165.2	95	d__Bacteria;p__Proteobacteria;c__Gammaproteobacteria;o__Enterobacterales;f__Enterobacteriaceae;g__Escherichia;s__Escherichia coli	96.88	0.9	GCF_003697165.2	95	d__Bacteria;p__Proteobacteria;c__Gammaproteobacteria;o__Enterobacterales;f__Enterobacteriaceae;g__Escherichia;s__Escherichia coli	96.88	0.9	d__Bacteria;p__Proteobacteria;c__Gammaproteobacteria;o__Enterobacterales;f__Enterobacteriaceae;g__Escherichia;s__	taxonomic classification defined by topology and ANI	topological placement and ANI have congruent species assignments	GCF_002965065.1, s__Escherichia sp002965065, 95.0, 94.48, 0.76; GCF_004211955.1, s__Escherichia sp004211955, 95.0, 93.06, 0.85; GCF_902498915.1, s__Escherichia ruysiae, 95.0, 92.88, 0.86; GCF_005843885.1, s__Escherichia sp005843885, 95.0, 92.76, 0.86; GCF_011881725.1, s__Escherichia coli_E, 95.0, 92.2, 0.83; GCF_001660175.1, s__Escherichia sp001660175, 95.0, 91.76, 0.86; GCF_000026225.1, s__Esche…	92.67	11	N/A	N/A
M018F.bin.13	M018F	f__Bifidobacteriaceae (UID1462)	65	476	217	5	470	1	0	0	0	98.16	0.23	0		d__Bacteria;p__Actinobacteriota;c__Actinomycetia;o__Actinomycetales;f__Bifidobacteriaceae;g__Bifidobacterium;s__Bifidobacterium breve	GCF_001025175.1	95	d__Bacteria;p__Actinobacteriota;c__Actinomycetia;o__Actinomycetales;f__Bifidobacteriaceae;g__Bifidobacterium;s__Bifidobacterium breve	98.69	0.87	GCF_001025175.1	95	d__Bacteria;p__Actinobacteriota;c__Actinomycetia;o__Actinomycetales;f__Bifidobacteriaceae;g__Bifidobacterium;s__Bifidobacterium breve	98.69	0.87	d__Bacteria;p__Actinobacteriota;c__Actinomycetia;o__Actinomycetales;f__Bifidobacteriaceae;g__Bifidobacterium;s__	taxonomic classification defined by topology and ANI	topological placement and ANI have congruent species assignments	GCF_000269965.1, s__Bifidobacterium infantis, 95.0, 87.42, 0.7; GCF_000196555.1, s__Bifidobacterium longum, 95.0, 86.85, 0.68; GCF_003129905.1, s__Bifidobacterium callitrichidarum, 95.0, 83.29, 0.6; GCF_018555355.1, s__Bifidobacterium sp018555355, 95.0, 83.24, 0.61; GCF_000741695.1, s__Bifidobacterium reuteri, 95.0, 82.9, 0.58; GCF_002259745.1, s__Bifidobacterium myosotis, 95.0, 82.85, 0.59; GCF_…	95.89	11	N/A	N/A
M018F.bin.4	M018F	o__Clostridiales (UID1226)	155	278	158	104	172	2	0	0	0	63.48	0.22	0		d__Bacteria;p__Firmicutes_A;c__Clostridia;o__Lachnospirales;f__Lachnospiraceae;g__Blautia_A;s__Blautia_A sp900541345	GCA_900541345.1	95	d__Bacteria;p__Firmicutes_A;c__Clostridia;o__Lachnospirales;f__Lachnospiraceae;g__Blautia_A;s__Blautia_A sp900541345	96.2	0.81	GCA_900541345.1	95	d__Bacteria;p__Firmicutes_A;c__Clostridia;o__Lachnospirales;f__Lachnospiraceae;g__Blautia_A;s__Blautia_A sp900541345	96.2	0.81	d__Bacteria;p__Firmicutes_A;c__Clostridia;o__Lachnospirales;f__Lachnospiraceae;g__Blautia_A;s__	taxonomic classification defined by topology and ANI	topological placement and ANI have congruent species assignments	GCA_900549015.1, s__Blautia_A sp900549015, 95.0, 92.83, 0.84; GCA_900547615.1, s__Blautia_A sp900547615, 95.0, 89.72, 0.8; GCA_900540785.1, s__Blautia_A sp900540785, 95.0, 89.09, 0.85; GCF_016908695.1, s__Blautia_A faecis, 95.0, 79.85, 0.24; GCF_900120195.1, s__Blautia_A sp900120195, 95.0, 79.74, 0.2; GCF_003460605.1, s__Blautia_A sp900066145, 95.0, 79.54, 0.25; GCA_000285855.2, s__Blautia_A sp00…	57.25	11	N/A	N/A
M018F.bin.5	M018F	o__Clostridiales (UID1375)	50	332	124	5	326	1	0	0	0	98.12	0.81	0		d__Bacteria;p__Firmicutes_A;c__Clostridia;o__Clostridiales;f__Clostridiaceae;g__Clostridium;s__Clostridium neonatale	GCF_001458595.1	95	d__Bacteria;p__Firmicutes_A;c__Clostridia;o__Clostridiales;f__Clostridiaceae;g__Clostridium;s__Clostridium neonatale	99.52	0.95	GCF_001458595.1	95	d__Bacteria;p__Firmicutes_A;c__Clostridia;o__Clostridiales;f__Clostridiaceae;g__Clostridium;s__Clostridium neonatale	99.52	0.95	d__Bacteria;p__Firmicutes_A;c__Clostridia;o__Clostridiales;f__Clostridiaceae;g__Clostridium;s__	taxonomic classification defined by topology and ANI	topological placement and ANI have congruent species assignments	GCA_015058475.1, s__Clostridium butyricum_B, 95.0, 85.0, 0.7; GCF_006742065.1, s__Clostridium butyricum, 95.0, 79.21, 0.36; GCA_015058525.1, s__Clostridium butyricum_A, 95.0, 79.08, 0.44; GCA_900769625.1, s__Clostridium sp900769625, 95.0, 79.05, 0.35; GCA_003129525.1, s__Clostridium beijerinckii_D, 95.0, 78.89, 0.31; GCF_012843905.1, s__Clostridium sp012843905, 95.0, 78.81, 0.38; GCF_000473995.1,…	92.53	11	N/A	N/A
M018F.bin.6	M018F	k__Bacteria (UID203)	5449	104	58	71	33	0	0	0	0	50	0	0		d__Bacteria;p__Actinobacteriota;c__Actinomycetia;o__Actinomycetales;f__Bifidobacteriaceae;g__Bifidobacterium;s__Bifidobacterium longum	GCF_000196555.1	95	d__Bacteria;p__Actinobacteriota;c__Actinomycetia;o__Actinomycetales;f__Bifidobacteriaceae;g__Bifidobacterium;s__Bifidobacterium longum	98.6	0.84	GCF_000196555.1	95	d__Bacteria;p__Actinobacteriota;c__Actinomycetia;o__Actinomycetales;f__Bifidobacteriaceae;g__Bifidobacterium;s__Bifidobacterium longum	98.6	0.84	d__Bacteria;p__Actinobacteriota;c__Actinomycetia;o__Actinomycetales;f__Bifidobacteriaceae;g__Bifidobacterium;s__	taxonomic classification defined by topology and ANI	topological placement and ANI have congruent species assignments	GCF_000269965.1, s__Bifidobacterium infantis, 95.0, 94.65, 0.78; GCF_001025175.1, s__Bifidobacterium breve, 95.0, 86.74, 0.65; GCF_018555355.1, s__Bifidobacterium sp018555355, 95.0, 84.03, 0.69; GCF_003129905.1, s__Bifidobacterium callitrichidarum, 95.0, 83.86, 0.71; GCF_002259745.1, s__Bifidobacterium myosotis, 95.0, 82.97, 0.69; GCF_009193305.1, s__Bifidobacterium cebidarum, 95.0, 82.29, 0.57; …	40.95	11	N/A	N/A
M018F.bin.7	M018F	g__Streptococcus (UID684)	26	668	229	216	447	5	0	0	0	65.04	0.8	20		d__Bacteria;p__Firmicutes;c__Bacilli;o__Lactobacillales;f__Streptococcaceae;g__Streptococcus;s__Streptococcus salivarius	GCF_000785515.1	95	d__Bacteria;p__Firmicutes;c__Bacilli;o__Lactobacillales;f__Streptococcaceae;g__Streptococcus;s__Streptococcus salivarius	96.31	0.94	N/A	N/A	N/A	N/A	N/A	d__Bacteria;p__Firmicutes;c__Bacilli;o__Lactobacillales;f__Streptococcaceae;g__Streptococcus;s__	ANI	topological placement and ANI have incongruent species assignments	GCF_000785515.1, s__Streptococcus salivarius, 95.0, 96.31, 0.94; GCF_009738225.1, s__Streptococcus sp001556435, 95.0, 95.34, 0.96; GCA_003521145.1, s__Streptococcus sp003521145, 95.0, 93.39, 0.73; GCF_000188295.1, s__Streptococcus vestibularis, 95.0, 92.15, 0.85; GCF_010604095.1, s__Streptococcus sp000187445, 95.0, 89.85, 0.92; GCF_010120595.1, s__Streptococcus thermophilus, 95.0, 88.93, 0.82; GC…	56.69	11	N/A	N/A
M018F.bin.8	M018F	o__Selenomonadales (UID1024)	64	334	167	0	334	0	0	0	0	100	0	0		d__Bacteria;p__Firmicutes_C;c__Negativicutes;o__Veillonellales;f__Veillonellaceae;g__Veillonella_A;s__Veillonella_A seminalis	GCF_003992065.1	95	d__Bacteria;p__Firmicutes_C;c__Negativicutes;o__Veillonellales;f__Veillonellaceae;g__Veillonella_A;s__Veillonella_A seminalis	99.62	0.97	GCF_003992065.1	95	d__Bacteria;p__Firmicutes_C;c__Negativicutes;o__Veillonellales;f__Veillonellaceae;g__Veillonella_A;s__Veillonella_A seminalis	99.62	0.97	d__Bacteria;p__Firmicutes_C;c__Negativicutes;o__Veillonellales;f__Veillonellaceae;g__Veillonella_A;s__	taxonomic classification defined by topology and ANI	topological placement and ANI have congruent species assignments	GCA_008679445.1, s__Veillonella_A sp000431435, 95.0, 87.21, 0.85; GCF_003992115.1, s__Veillonella_A ratti, 95.0, 87.09, 0.82; GCA_015058545.1, s__Veillonella_A sp015058545, 95.0, 86.74, 0.79; GCF_900460315.1, s__Veillonella_A criceti, 95.0, 80.67, 0.48; GCF_010093125.1, s__Veillonella_A sp010093125, 95.0, 80.58, 0.53; GCA_018364065.1, s__Veillonella_A sp018364065, 95.0, 79.65, 0.4; GCA_900545795.…	96.13	11	N/A	N/A
M018F.bin.9	M018F	p__Actinobacteria (UID2112)	31	211	124	35	174	2	0	0	0	82.25	0.9	0		d__Bacteria;p__Actinobacteriota;c__Coriobacteriia;o__Coriobacteriales;f__Eggerthellaceae;g__Eggerthella;s__Eggerthella lenta	GCF_000024265.1	95	d__Bacteria;p__Actinobacteriota;c__Coriobacteriia;o__Coriobacteriales;f__Eggerthellaceae;g__Eggerthella;s__Eggerthella lenta	98.3	0.87	GCF_000024265.1	95	d__Bacteria;p__Actinobacteriota;c__Coriobacteriia;o__Coriobacteriales;f__Eggerthellaceae;g__Eggerthella;s__Eggerthella lenta	98.3	0.87	d__Bacteria;p__Actinobacteriota;c__Coriobacteriia;o__Coriobacteriales;f__Eggerthellaceae;g__Eggerthella;s__	taxonomic classification defined by topology and ANI	topological placement and ANI have congruent species assignments	GCF_009834925.2, s__Eggerthella sp014287365, 95.0, 89.35, 0.8; GCF_900184265.1, s__Eggerthella timonensis, 95.0, 88.33, 0.77; GCF_003339815.1, s__Eggerthella sinensis, 95.0, 86.27, 0.75	68.03	11	N/A	N/A
M019F.bin.1	M019F	f__Bifidobacteriaceae (UID1458)	77	464	220	152	309	3	0	0	0	72.47	0.91	33.33		d__Bacteria;p__Actinobacteriota;c__Actinomycetia;o__Actinomycetales;f__Bifidobacteriaceae;g__Bifidobacterium;s__Bifidobacterium pseudocatenulatum	GCF_001025215.1	95	d__Bacteria;p__Actinobacteriota;c__Actinomycetia;o__Actinomycetales;f__Bifidobacteriaceae;g__Bifidobacterium;s__Bifidobacterium pseudocatenulatum	97.75	0.93	GCF_001025215.1	95	d__Bacteria;p__Actinobacteriota;c__Actinomycetia;o__Actinomycetales;f__Bifidobacteriaceae;g__Bifidobacterium;s__Bifidobacterium pseudocatenulatum	97.75	0.93	d__Bacteria;p__Actinobacteriota;c__Actinomycetia;o__Actinomycetales;f__Bifidobacteriaceae;g__Bifidobacterium;s__	taxonomic classification defined by topology and ANI	topological placement and ANI have congruent species assignments	GCF_000800455.1, s__Bifidobacterium kashiwanohense_A, 95.1942, 92.32, 0.83; GCF_002742445.1, s__Bifidobacterium sp002742445, 95.0, 92.3, 0.84; GCF_001025195.1, s__Bifidobacterium catenulatum, 96.3948, 92.24, 0.83; GCF_001042615.1, s__Bifidobacterium kashiwanohense, 96.3948, 92.22, 0.85; GCF_000010425.1, s__Bifidobacterium adolescentis, 95.0, 84.41, 0.69; GCF_000770925.1, s__Bifidobacterium rumina…	57.98	11	N/A	N/A
M019F.bin.10	M019F	f__Actinomycetaceae (UID1531)	42	420	211	1	417	1	1	0	0	99.53	1.42	0		d__Bacteria;p__Actinobacteriota;c__Actinomycetia;o__Actinomycetales;f__Actinomycetaceae;g__Actinomyces;s__Actinomyces urogenitalis	GCF_000159035.1	95	d__Bacteria;p__Actinobacteriota;c__Actinomycetia;o__Actinomycetales;f__Actinomycetaceae;g__Actinomyces;s__Actinomyces urogenitalis	99.14	0.94	GCF_000159035.1	95	d__Bacteria;p__Actinobacteriota;c__Actinomycetia;o__Actinomycetales;f__Actinomycetaceae;g__Actinomyces;s__Actinomyces urogenitalis	99.14	0.94	d__Bacteria;p__Actinobacteriota;c__Actinomycetia;o__Actinomycetales;f__Actinomycetaceae;g__Actinomyces;s__	taxonomic classification defined by topology and ANI	topological placement and ANI have congruent species assignments	GCF_013184985.2, s__Actinomyces sp013185035, 95.0, 87.0, 0.77; GCF_000429225.1, s__Actinomyces dentalis, 95.0, 81.43, 0.59; GCF_001553565.1, s__Actinomyces radicidentis, 95.0, 81.21, 0.59; GCF_001278845.1, s__Actinomyces sp001278845, 95.0, 81.05, 0.58; GCF_014595995.2, s__Actinomyces sp011751985, 95.0, 81.05, 0.58; GCF_015355765.1, s__Actinomyces haliotis, 95.0, 80.93, 0.57; GCA_000711965.1, s__A…	96.27	11	N/A	N/A
M019F.bin.14	M019F	f__Bifidobacteriaceae (UID1462)	65	476	217	173	295	8	0	0	0	67.68	2.46	50		d__Bacteria;p__Actinobacteriota;c__Actinomycetia;o__Actinomycetales;f__Bifidobacteriaceae;g__Bifidobacterium;s__Bifidobacterium longum	GCF_000196555.1	95	d__Bacteria;p__Actinobacteriota;c__Actinomycetia;o__Actinomycetales;f__Bifidobacteriaceae;g__Bifidobacterium;s__Bifidobacterium longum	98.48	0.86	GCF_000196555.1	95	d__Bacteria;p__Actinobacteriota;c__Actinomycetia;o__Actinomycetales;f__Bifidobacteriaceae;g__Bifidobacterium;s__Bifidobacterium longum	98.48	0.86	d__Bacteria;p__Actinobacteriota;c__Actinomycetia;o__Actinomycetales;f__Bifidobacteriaceae;g__Bifidobacterium;s__	taxonomic classification defined by topology and ANI	topological placement and ANI have congruent species assignments	GCF_000269965.1, s__Bifidobacterium infantis, 95.0, 94.82, 0.8; GCF_001025175.1, s__Bifidobacterium breve, 95.0, 85.77, 0.74; GCF_018555355.1, s__Bifidobacterium sp018555355, 95.0, 83.35, 0.68; GCF_003129905.1, s__Bifidobacterium callitrichidarum, 95.0, 83.11, 0.68; GCF_002259745.1, s__Bifidobacterium myosotis, 95.0, 82.4, 0.64; GCF_009193305.1, s__Bifidobacterium cebidarum, 95.0, 82.21, 0.58; GC…	46.51	11	N/A	N/A
M019F.bin.15	M019F	f__Actinomycetaceae (UID1531)	42	420	211	31	388	1	0	0	0	92.96	0.47	0		d__Bacteria;p__Actinobacteriota;c__Actinomycetia;o__Actinomycetales;f__Actinomycetaceae;g__Pauljensenia;s__Pauljensenia radingae_A	GCA_900106055.1	95	d__Bacteria;p__Actinobacteriota;c__Actinomycetia;o__Actinomycetales;f__Actinomycetaceae;g__Pauljensenia;s__Pauljensenia radingae_A	98.78	0.97	GCA_900106055.1	95	d__Bacteria;p__Actinobacteriota;c__Actinomycetia;o__Actinomycetales;f__Actinomycetaceae;g__Pauljensenia;s__Pauljensenia radingae_A	98.78	0.97	d__Bacteria;p__Actinobacteriota;c__Actinomycetia;o__Actinomycetales;f__Actinomycetaceae;g__Pauljensenia;s__	taxonomic classification defined by topology and ANI	topological placement and ANI have congruent species assignments	GCF_900155605.1, s__Pauljensenia marseillensis, 95.0, 78.34, 0.08; GCA_902373545.1, s__Pauljensenia sp902373545, 95.0, 77.8, 0.1; GCF_000758755.1, s__Pauljensenia sp000758755, 95.0, 77.77, 0.09; GCF_000820725.1, s__Pauljensenia polynesiensis, 95.0, 77.63, 0.11; GCF_011038885.2, s__Pauljensenia sp011038875, 95.0, 77.63, 0.08; GCF_000420425.1, s__Pauljensenia vaccimaxillae, 95.0, 77.61, 0.09; GCF_0…	85.88	11	N/A	N/A
M019F.bin.3	M019F	g__Prevotella (UID2724)	55	567	296	74	492	1	0	0	0	86.59	0.34	100		d__Bacteria;p__Bacteroidota;c__Bacteroidia;o__Bacteroidales;f__Bacteroidaceae;g__Prevotella;s__Prevotella bivia	GCF_000262545.1	95	d__Bacteria;p__Bacteroidota;c__Bacteroidia;o__Bacteroidales;f__Bacteroidaceae;g__Prevotella;s__Prevotella bivia	98.98	0.98	GCF_000262545.1	95	d__Bacteria;p__Bacteroidota;c__Bacteroidia;o__Bacteroidales;f__Bacteroidaceae;g__Prevotella;s__Prevotella bivia	98.98	0.98	d__Bacteria;p__Bacteroidota;c__Bacteroidia;o__Bacteroidales;f__Bacteroidaceae;g__Prevotella;s__	taxonomic classification defined by topology and ANI	topological placement and ANI have congruent species assignments	GCF_000378745.1, s__Prevotella amnii, 95.0, 79.39, 0.41; GCF_004535825.1, s__Prevotella hominis, 95.0, 79.08, 0.1; GCF_900155655.1, s__Prevotella ihumii, 95.0, 78.52, 0.19; GCA_013333935.1, s__Prevotella sp013333935, 95.0, 78.42, 0.06; GCF_001262015.1, s__Prevotella fusca, 95.0, 78.26, 0.16; GCF_015074785.1, s__Prevotella sp015074785, 95.6733, 78.16, 0.1; GCF_000430525.1, s__Prevotella corporis, …	84.71	11	N/A	N/A
M019F.bin.4	M019F	g__Streptococcus (UID559)	118	610	282	173	432	5	0	0	0	76.43	0.74	40		d__Bacteria;p__Firmicutes;c__Bacilli;o__Lactobacillales;f__Streptococcaceae;g__Streptococcus;s__Streptococcus anginosus	GCF_900636475.1	95	d__Bacteria;p__Firmicutes;c__Bacilli;o__Lactobacillales;f__Streptococcaceae;g__Streptococcus;s__Streptococcus anginosus	95.42	0.85	GCF_900636475.1	95	d__Bacteria;p__Firmicutes;c__Bacilli;o__Lactobacillales;f__Streptococcaceae;g__Streptococcus;s__Streptococcus anginosus	95.42	0.85	d__Bacteria;p__Firmicutes;c__Bacilli;o__Lactobacillales;f__Streptococcaceae;g__Streptococcus;s__	taxonomic classification defined by topology and ANI	topological placement and ANI have congruent species assignments	GCF_001697145.1, s__Streptococcus anginosus_C, 95.0, 94.16, 0.83; GCF_902167705.1, s__Streptococcus constellatus_A, 95.0, 91.18, 0.84; GCF_900459125.1, s__Streptococcus constellatus, 95.0, 89.64, 0.81; GCF_000413475.1, s__Streptococcus intermedius, 95.0, 87.07, 0.77; GCF_015553625.1, s__Streptococcus australis_B, 95.0, 80.82, 0.21; GCF_003942795.1, s__Streptococcus mitis_BJ, 95.0, 80.22, 0.23; GC…	61.72	11	N/A	N/A
M019F.bin.5	M019F	o__Clostridiales (UID1120)	304	250	143	95	154	1	0	0	0	57.87	0.23	0		d__Bacteria;p__Firmicutes_A;c__Clostridia;o__Tissierellales;f__Peptoniphilaceae;g__Peptoniphilus_A;s__Peptoniphilus_A harei_A	GCF_000183565.1	95	d__Bacteria;p__Firmicutes_A;c__Clostridia;o__Tissierellales;f__Peptoniphilaceae;g__Peptoniphilus_A;s__Peptoniphilus_A harei_A	97	0.96	GCF_000183565.1	95	d__Bacteria;p__Firmicutes_A;c__Clostridia;o__Tissierellales;f__Peptoniphilaceae;g__Peptoniphilus_A;s__Peptoniphilus_A harei_A	97	0.96	d__Bacteria;p__Firmicutes_A;c__Clostridia;o__Tissierellales;f__Peptoniphilaceae;g__Peptoniphilus_A;s__	taxonomic classification defined by topology and ANI	topological placement and ANI have congruent species assignments	GCF_900176605.1, s__Peptoniphilus_A vaginalis, 95.0, 91.71, 0.94; GCF_900454685.1, s__Peptoniphilus_A harei, 95.0, 88.77, 0.91; GCF_000312025.1, s__Peptoniphilus_A timonensis, 96.7724, 83.9, 0.81; GCF_001517665.2, s__Peptoniphilus_A phoceensis, 96.7724, 83.67, 0.82; GCF_000311825.1, s__Peptoniphilus_A grossensis, 95.0, 82.79, 0.86; GCF_016908115.1, s__Peptoniphilus_A gorbachii, 95.0, 82.53, 0.77;…	61.6	11	N/A	N/A
M019F.bin.6	M019F	o__Clostridiales (UID1125)	128	313	164	73	231	9	0	0	0	72.52	1.81	0		d__Bacteria;p__Firmicutes_A;c__Clostridia;o__Tissierellales;f__Peptoniphilaceae;g__Finegoldia;s__Finegoldia magna_H	GCF_000010185.1	95	d__Bacteria;p__Firmicutes_A;c__Clostridia;o__Tissierellales;f__Peptoniphilaceae;g__Finegoldia;s__Finegoldia magna_H	96.67	0.79	GCF_000010185.1	95	d__Bacteria;p__Firmicutes_A;c__Clostridia;o__Tissierellales;f__Peptoniphilaceae;g__Finegoldia;s__Finegoldia magna_H	96.67	0.79	d__Bacteria;p__Firmicutes_A;c__Clostridia;o__Tissierellales;f__Peptoniphilaceae;g__Finegoldia;s__	taxonomic classification defined by topology and ANI	topological placement and ANI have congruent species assignments	GCF_000159695.1, s__Finegoldia magna_F, 95.0, 91.36, 0.78; GCF_003182075.1, s__Finegoldia magna, 95.0, 91.23, 0.76; GCA_018371055.1, s__Finegoldia magna_I, 95.0, 90.31, 0.58; GCA_900766215.1, s__Finegoldia sp900766215, 95.0, 90.26, 0.72; GCA_910589545.1, s__Finegoldia sp910589545, 95.0, 89.36, 0.74	69.96	11	N/A	N/A
M019F.bin.7	M019F	g__Prevotella (UID2721)	65	530	280	61	464	5	0	0	0	86.59	0.77	20		d__Bacteria;p__Bacteroidota;c__Bacteroidia;o__Bacteroidales;f__Bacteroidaceae;g__Prevotella;s__Prevotella timonensis	GCF_000455445.1	95.0025	d__Bacteria;p__Bacteroidota;c__Bacteroidia;o__Bacteroidales;f__Bacteroidaceae;g__Prevotella;s__Prevotella timonensis	95.73	0.86	GCF_000455445.1	95.0025	d__Bacteria;p__Bacteroidota;c__Bacteroidia;o__Bacteroidales;f__Bacteroidaceae;g__Prevotella;s__Prevotella timonensis	95.73	0.86	d__Bacteria;p__Bacteroidota;c__Bacteroidia;o__Bacteroidales;f__Bacteroidaceae;g__Prevotella;s__	taxonomic classification defined by topology and ANI	topological placement and ANI have congruent species assignments	GCF_000762405.1, s__Prevotella timonensis_A, 95.0025, 94.89, 0.78; GCF_000177075.1, s__Prevotella buccalis, 95.0, 84.02, 0.4; GCF_000479005.1, s__Prevotella sp000479005, 95.0, 83.48, 0.36; GCA_900547085.1, s__Prevotella sp900547085, 95.0, 82.96, 0.35; GCF_001553265.1, s__Prevotella sp001553265, 95.0, 81.79, 0.1; GCF_000379965.1, s__Prevotella nanceiensis, 95.0, 81.19, 0.07; GCF_000382385.1, s__Pr…	81.53	11	N/A	N/A
M019F.bin.9	M019F	k__Bacteria (UID203)	5449	104	58	67	36	1	0	0	0	53.45	1.72	0		d__Bacteria;p__Bacteroidota;c__Bacteroidia;o__Bacteroidales;f__Bacteroidaceae;g__Bacteroides;s__Bacteroides fragilis	GCF_000025985.1	95	d__Bacteria;p__Bacteroidota;c__Bacteroidia;o__Bacteroidales;f__Bacteroidaceae;g__Bacteroides;s__Bacteroides fragilis	98.75	0.92	GCF_000025985.1	95	d__Bacteria;p__Bacteroidota;c__Bacteroidia;o__Bacteroidales;f__Bacteroidaceae;g__Bacteroides;s__Bacteroides fragilis	98.75	0.92	d__Bacteria;p__Bacteroidota;c__Bacteroidia;o__Bacteroidales;f__Bacteroidaceae;g__Bacteroides;s__	taxonomic classification defined by topology and ANI	topological placement and ANI have congruent species assignments	GCF_002849695.1, s__Bacteroides fragilis_A, 95.0, 87.4, 0.84; GCF_001688725.2, s__Bacteroides caecimuris, 95.0, 78.78, 0.21; GCA_000613465.1, s__Bacteroides nordii, 95.0, 78.72, 0.27; GCF_000381365.1, s__Bacteroides salyersiae, 95.0, 78.62, 0.27; GCA_000613385.1, s__Bacteroides acidifaciens, 95.0, 78.54, 0.2; GCA_900755095.1, s__Bacteroides sp900755095, 95.0, 78.54, 0.1; GCF_000210075.1, s__Bacte…	55.86	11	N/A	N/A
M020F.bin.1	M020F	f__Bifidobacteriaceae (UID1458)	77	464	220	234	229	1	0	0	0	50.91	0.45	0		d__Bacteria;p__Actinobacteriota;c__Actinomycetia;o__Actinomycetales;f__Bifidobacteriaceae;g__Bifidobacterium;s__Bifidobacterium dentium	GCF_001042595.1	95	d__Bacteria;p__Actinobacteriota;c__Actinomycetia;o__Actinomycetales;f__Bifidobacteriaceae;g__Bifidobacterium;s__Bifidobacterium dentium	98.61	0.91	GCF_001042595.1	95	d__Bacteria;p__Actinobacteriota;c__Actinomycetia;o__Actinomycetales;f__Bifidobacteriaceae;g__Bifidobacterium;s__Bifidobacterium dentium	98.61	0.91	d__Bacteria;p__Actinobacteriota;c__Actinomycetia;o__Actinomycetales;f__Bifidobacteriaceae;g__Bifidobacterium;s__	taxonomic classification defined by topology and ANI	topological placement and ANI have congruent species assignments	GCF_000522505.1, s__Bifidobacterium moukalabense, 95.0, 89.64, 0.86; GCF_000010425.1, s__Bifidobacterium adolescentis, 95.0, 83.65, 0.62; GCF_000770925.1, s__Bifidobacterium ruminantium, 95.0, 83.36, 0.58; GCA_002451435.1, s__Bifidobacterium sp002451435, 95.0, 83.15, 0.49; GCF_001025195.1, s__Bifidobacterium catenulatum, 96.3948, 82.87, 0.58; GCF_001025215.1, s__Bifidobacterium pseudocatenulatum,…	52.3	11	N/A	N/A
M020F.bin.2	M020F	o__Bacteroidales (UID2621)	198	427	260	36	387	4	0	0	0	97.73	0.96	25		d__Bacteria;p__Bacteroidota;c__Bacteroidia;o__Bacteroidales;f__Tannerellaceae;g__Parabacteroides;s__Parabacteroides distasonis	GCF_000012845.1	95	d__Bacteria;p__Bacteroidota;c__Bacteroidia;o__Bacteroidales;f__Tannerellaceae;g__Parabacteroides;s__Parabacteroides distasonis	98.94	0.94	GCF_000012845.1	95	d__Bacteria;p__Bacteroidota;c__Bacteroidia;o__Bacteroidales;f__Tannerellaceae;g__Parabacteroides;s__Parabacteroides distasonis	98.94	0.94	d__Bacteria;p__Bacteroidota;c__Bacteroidia;o__Bacteroidales;f__Tannerellaceae;g__Parabacteroides;s__	taxonomic classification defined by topology and ANI	topological placement and ANI have congruent species assignments	GCF_004793765.1, s__Parabacteroides distasonis_A, 95.0, 93.98, 0.67; GCF_011038785.1, s__Parabacteroides sp011038785, 95.0, 89.87, 0.69; GCF_900155425.1, s__Parabacteroides massiliensis, 95.0, 78.74, 0.23; GCF_000154105.1, s__Parabacteroides merdae, 95.0, 78.54, 0.21; GCF_900186615.1, s__Parabacteroides bouchesdurhonensis, 95.0, 78.31, 0.2; GCF_900128505.1, s__Parabacteroides timonensis, 95.0, 78…	82.64	11	N/A	N/A
M020F.bin.4	M020F	f__Actinomycetaceae (UID1531)	42	420	211	5	410	4	1	0	0	98.58	1.94	28.57		d__Bacteria;p__Actinobacteriota;c__Actinomycetia;o__Actinomycetales;f__Actinomycetaceae;g__Actinomyces;s__Actinomyces urogenitalis	GCF_000159035.1	95	d__Bacteria;p__Actinobacteriota;c__Actinomycetia;o__Actinomycetales;f__Actinomycetaceae;g__Actinomyces;s__Actinomyces urogenitalis	99.09	0.95	GCF_000159035.1	95	d__Bacteria;p__Actinobacteriota;c__Actinomycetia;o__Actinomycetales;f__Actinomycetaceae;g__Actinomyces;s__Actinomyces urogenitalis	99.09	0.95	d__Bacteria;p__Actinobacteriota;c__Actinomycetia;o__Actinomycetales;f__Actinomycetaceae;g__Actinomyces;s__	taxonomic classification defined by topology and ANI	topological placement and ANI have congruent species assignments	GCF_013184985.2, s__Actinomyces sp013185035, 95.0, 86.94, 0.78; GCF_001553565.1, s__Actinomyces radicidentis, 95.0, 81.32, 0.58; GCF_000429225.1, s__Actinomyces dentalis, 95.0, 81.27, 0.61; GCF_001278845.1, s__Actinomyces sp001278845, 95.0, 81.09, 0.59; GCF_014595995.2, s__Actinomyces sp011751985, 95.0, 81.02, 0.58; GCA_000711965.1, s__Actinomyces israelii, 95.0, 80.98, 0.58; GCF_011752065.1, s__…	93.65	11	N/A	N/A
M020F.bin.6	M020F	o__Clostridiales (UID1375)	50	332	124	104	209	19	0	0	0	61.2	5.74	10.53		d__Bacteria;p__Firmicutes_A;c__Clostridia;o__Clostridiales;f__Clostridiaceae;g__Clostridium_P;s__Clostridium_P perfringens	GCF_000013285.1	95	d__Bacteria;p__Firmicutes_A;c__Clostridia;o__Clostridiales;f__Clostridiaceae;g__Clostridium_P;s__Clostridium_P perfringens	96.81	0.89	GCF_000013285.1	95	d__Bacteria;p__Firmicutes_A;c__Clostridia;o__Clostridiales;f__Clostridiaceae;g__Clostridium_P;s__Clostridium_P perfringens	96.81	0.89	d__Bacteria;p__Firmicutes_A;c__Clostridia;o__Clostridiales;f__Clostridiaceae;g__Clostridium_P;s__	taxonomic classification defined by topology and ANI	topological placement and ANI have congruent species assignments	GCF_009295725.1, s__Clostridium_P tarantellae, 95.0, 79.35, 0.43; GCF_001403635.1, s__Clostridium_P massiliamazoniense, 95.0, 79.33, 0.33; GCF_900456775.1, s__Clostridium_P ventriculi, 95.0, 78.77, 0.3; GCF_900091705.1, s__Clostridium_P mediterraneense, 95.0, 78.54, 0.29	73.15	11	N/A	N/A
M020F.bin.9	M020F	g__Bacteroides (UID2691)	33	839	309	229	566	42	2	0	0	73.46	5.38	31.25		d__Bacteria;p__Bacteroidota;c__Bacteroidia;o__Bacteroidales;f__Bacteroidaceae;g__Bacteroides;s__Bacteroides ovatus	GCF_001314995.1	95	d__Bacteria;p__Bacteroidota;c__Bacteroidia;o__Bacteroidales;f__Bacteroidaceae;g__Bacteroides;s__Bacteroides ovatus	96.73	0.71	GCF_001314995.1	95	d__Bacteria;p__Bacteroidota;c__Bacteroidia;o__Bacteroidales;f__Bacteroidaceae;g__Bacteroides;s__Bacteroides ovatus	96.73	0.71	d__Bacteria;p__Bacteroidota;c__Bacteroidia;o__Bacteroidales;f__Bacteroidaceae;g__Bacteroides;s__	taxonomic classification defined by topology and ANI	topological placement and ANI have congruent species assignments	GCF_014334015.1, s__Bacteroides intestinigallinarum, 95.0, 93.96, 0.67; GCA_900755095.1, s__Bacteroides sp900755095, 95.0, 92.56, 0.3; GCA_902362375.1, s__Bacteroides sp902362375, 95.0, 92.07, 0.64; GCF_000210075.1, s__Bacteroides xylanisolvens, 95.0, 91.95, 0.62; GCA_900557355.1, s__Bacteroides sp900557355, 95.0, 91.34, 0.29; GCF_009193295.2, s__Bacteroides luhongzhouii, 95.0, 90.76, 0.6; GCF_00…	54.53	11	N/A	N/A
M021F.bin.1	M021F	o__Lactobacillales (UID544)	293	475	267	101	371	3	0	0	0	76.52	0.56	0		d__Bacteria;p__Firmicutes;c__Bacilli;o__Lactobacillales;f__Enterococcaceae;g__Enterococcus;s__Enterococcus faecalis	GCF_000392875.1	95	d__Bacteria;p__Firmicutes;c__Bacilli;o__Lactobacillales;f__Enterococcaceae;g__Enterococcus;s__Enterococcus faecalis	98.52	0.91	GCF_000392875.1	95	d__Bacteria;p__Firmicutes;c__Bacilli;o__Lactobacillales;f__Enterococcaceae;g__Enterococcus;s__Enterococcus faecalis	98.52	0.91	d__Bacteria;p__Firmicutes;c__Bacilli;o__Lactobacillales;f__Enterococcaceae;g__Enterococcus;s__	taxonomic classification defined by topology and ANI	topological placement and ANI have congruent species assignments	GCF_017830045.1, s__Enterococcus sp017830045, 95.0, 78.71, 0.13; GCF_001465345.1, s__Enterococcus rotai, 95.0, 78.68, 0.25; GCF_017377505.1, s__Enterococcus sp017377505, 95.0, 78.61, 0.26; GCF_002148425.1, s__Enterococcus sp002148425, 95.0, 78.6, 0.27; GCF_002197645.1, s__Enterococcus wangshanyuanii, 95.0, 78.51, 0.21; GCF_001730295.1, s__Enterococcus plantarum, 95.0, 78.5, 0.26; GCF_002140715.1,…	75.93	11	N/A	N/A
M021F.bin.2	M021F	g__Prevotella (UID2721)	65	530	280	120	407	3	0	0	0	73.58	0.31	33.33		d__Bacteria;p__Bacteroidota;c__Bacteroidia;o__Bacteroidales;f__Bacteroidaceae;g__Prevotella;s__Prevotella buccalis	GCF_000177075.1	95	d__Bacteria;p__Bacteroidota;c__Bacteroidia;o__Bacteroidales;f__Bacteroidaceae;g__Prevotella;s__Prevotella buccalis	95.09	0.86	GCF_000177075.1	95	d__Bacteria;p__Bacteroidota;c__Bacteroidia;o__Bacteroidales;f__Bacteroidaceae;g__Prevotella;s__Prevotella buccalis	95.09	0.86	d__Bacteria;p__Bacteroidota;c__Bacteroidia;o__Bacteroidales;f__Bacteroidaceae;g__Prevotella;s__	taxonomic classification defined by topology and ANI	topological placement and ANI have congruent species assignments	GCA_900547085.1, s__Prevotella sp900547085, 95.0, 93.97, 0.67; GCF_000479005.1, s__Prevotella sp000479005, 95.0, 93.11, 0.8; GCF_000455445.1, s__Prevotella timonensis, 95.0025, 85.03, 0.39; GCF_000762405.1, s__Prevotella timonensis_A, 95.0025, 83.6, 0.37; GCF_001553265.1, s__Prevotella sp001553265, 95.0, 79.09, 0.1; GCF_000185845.1, s__Prevotella salivae, 95.0, 79.01, 0.07; GCF_000834015.1, s__Pr…	70.43	11	N/A	N/A
M021F.bin.3	M021F	c__Gammaproteobacteria (UID4442)	899	312	185	42	267	3	0	0	0	95.95	0.81	33.33		d__Bacteria;p__Proteobacteria;c__Gammaproteobacteria;o__Enterobacterales;f__Enterobacteriaceae;g__Proteus;s__Proteus mirabilis	GCF_000160755.1	95	d__Bacteria;p__Proteobacteria;c__Gammaproteobacteria;o__Enterobacterales;f__Enterobacteriaceae;g__Proteus;s__Proteus mirabilis	99.02	0.93	GCF_000160755.1	95	d__Bacteria;p__Proteobacteria;c__Gammaproteobacteria;o__Enterobacterales;f__Enterobacteriaceae;g__Proteus;s__Proteus mirabilis	99.02	0.93	d__Bacteria;p__Proteobacteria;c__Gammaproteobacteria;o__Enterobacterales;f__Enterobacteriaceae;g__Proteus;s__	taxonomic classification defined by topology and ANI	topological placement and ANI have congruent species assignments	GCF_002777965.1, s__Proteus columbae, 95.0, 84.0, 0.75; GCF_009914335.1, s__Proteus sp003144505, 95.0, 83.97, 0.76; GCF_001722135.1, s__Proteus sp001722135, 95.0, 83.94, 0.74; GCF_003144395.1, s__Proteus faecis, 95.0, 83.91, 0.73; GCF_003144535.1, s__Proteus penneri, 95.0, 83.88, 0.73; GCF_011046025.1, s__Proteus sp011046025, 95.836, 83.85, 0.74; GCF_002607735.1, s__Proteus alimentorum, 95.0, 83.…	78.3	11	N/A	N/A
M021F.bin.6	M021F	o__Bacteroidales (UID2654)	163	486	266	4	482	0	0	0	0	98.5	0	0		d__Bacteria;p__Bacteroidota;c__Bacteroidia;o__Bacteroidales;f__Bacteroidaceae;g__Phocaeicola;s__Phocaeicola vulgatus	GCF_000012825.1	95.359	d__Bacteria;p__Bacteroidota;c__Bacteroidia;o__Bacteroidales;f__Bacteroidaceae;g__Phocaeicola;s__Phocaeicola vulgatus	98.97	0.86	GCF_000012825.1	95.359	d__Bacteria;p__Bacteroidota;c__Bacteroidia;o__Bacteroidales;f__Bacteroidaceae;g__Phocaeicola;s__Phocaeicola vulgatus	98.97	0.86	d__Bacteria;p__Bacteroidota;c__Bacteroidia;o__Bacteroidales;f__Bacteroidaceae;g__Phocaeicola;s__	taxonomic classification defined by topology and ANI	topological placement and ANI have congruent species assignments	GCF_013009555.1, s__Phocaeicola dorei, 95.359, 95.58, 0.83; GCA_900760795.1, s__Phocaeicola sp900760795, 95.0, 93.76, 0.61; GCA_011959205.1, s__Phocaeicola sp011959205, 95.0, 90.72, 0.63; GCF_000614185.1, s__Phocaeicola sartorii, 95.0, 90.7, 0.7; GCF_000382445.1, s__Phocaeicola massiliensis, 95.0, 81.74, 0.38; GCA_902388365.1, s__Phocaeicola sp902388365, 95.0, 81.29, 0.54; GCA_002493165.1, s__Pho…	97.28	11	N/A	N/A
M021F.bin.7	M021F	f__Enterobacteriaceae (UID5121)	138	1160	336	181	966	13	0	0	0	83.03	1.48	30.77		d__Bacteria;p__Proteobacteria;c__Gammaproteobacteria;o__Enterobacterales;f__Enterobacteriaceae;g__Klebsiella;s__Klebsiella variicola	GCF_000828055.2	95	d__Bacteria;p__Proteobacteria;c__Gammaproteobacteria;o__Enterobacterales;f__Enterobacteriaceae;g__Klebsiella;s__Klebsiella variicola	99.15	0.98	GCF_000828055.2	95	d__Bacteria;p__Proteobacteria;c__Gammaproteobacteria;o__Enterobacterales;f__Enterobacteriaceae;g__Klebsiella;s__Klebsiella variicola	99.15	0.98	d__Bacteria;p__Proteobacteria;c__Gammaproteobacteria;o__Enterobacterales;f__Enterobacteriaceae;g__Klebsiella;s__	taxonomic classification defined by topology and ANI	topological placement and ANI have congruent species assignments	GCF_000742135.1, s__Klebsiella pneumoniae, 95.216, 94.7, 0.92; GCF_900978845.1, s__Klebsiella africana, 95.216, 94.26, 0.93; GCF_000751755.1, s__Klebsiella quasipneumoniae, 95.0, 93.55, 0.94; GCF_000215745.1, s__Klebsiella aerogenes, 95.0, 86.47, 0.77; GCF_002925905.1, s__Klebsiella michiganensis, 95.0, 84.68, 0.83; GCF_900200035.1, s__Klebsiella grimontii, 95.0, 84.6, 0.83; GCF_006539725.1, s__K…	68.9	11	N/A	N/A
